# Supplementary material for: Inducible CRISPR activation screen for interferon-stimulated genes identifies OAS1 as a SARS-CoV-2 restriction factor
Source: PLoS Pathog. 2022 Apr 14;18(4):e1010464. doi: 10.1371/journal.ppat.1010464 (PMC9041830; doi:10.1371/journal.ppat.1010464)
Supplement: S2 Table — (XLSX) [file ppat.1010464.s008.xlsx]

## Sheet: Table 2 ISG gRNA Library
Gene_ID	Gene_name	sgRNA	oligo
10350	ABCA9	AACTGAGACCAGATTCTCCT	tggaaaggacgaaacaccgAACTGAGACCAGATTCTCCTgtttaagagctatgctggaaacagcatagcaagtt
10350	ABCA9	CAAAATATCTTCTGCTCACG	tggaaaggacgaaacaccgCAAAATATCTTCTGCTCACGgtttaagagctatgctggaaacagcatagcaagtt
10350	ABCA9	GAACTGAGACCAGATTCTCC	tggaaaggacgaaacaccgGAACTGAGACCAGATTCTCCgtttaagagctatgctggaaacagcatagcaagtt
22885	ABLIM3	AAGGCCTCGTCCATCTCACA	tggaaaggacgaaacaccgAAGGCCTCGTCCATCTCACAgtttaagagctatgctggaaacagcatagcaagtt
22885	ABLIM3	CCATCTCCCATCACACCCTA	tggaaaggacgaaacaccgCCATCTCCCATCACACCCTAgtttaagagctatgctggaaacagcatagcaagtt
22885	ABLIM3	GAGGCCTTGTGAGATGGACG	tggaaaggacgaaacaccgGAGGCCTTGTGAGATGGACGgtttaagagctatgctggaaacagcatagcaagtt
25841	ABTB2	CTGCACCAATGATCTCCGAG	tggaaaggacgaaacaccgCTGCACCAATGATCTCCGAGgtttaagagctatgctggaaacagcatagcaagtt
25841	ABTB2	TGCACCAATGATCTCCGAGG	tggaaaggacgaaacaccgTGCACCAATGATCTCCGAGGgtttaagagctatgctggaaacagcatagcaagtt
25841	ABTB2	TGGTGCAGCCCCGCCCATCG	tggaaaggacgaaacaccgTGGTGCAGCCCCGCCCATCGgtttaagagctatgctggaaacagcatagcaagtt
2180	ACSL1	CGAGCGCACCAGCAGCATCC	tggaaaggacgaaacaccgCGAGCGCACCAGCAGCATCCgtttaagagctatgctggaaacagcatagcaagtt
2180	ACSL1	TGCTGGTGCGCTCGCCGCGC	tggaaaggacgaaacaccgTGCTGGTGCGCTCGCCGCGCgtttaagagctatgctggaaacagcatagcaagtt
2180	ACSL1	TTGCGCCCCCGCCACCGCCG	tggaaaggacgaaacaccgTTGCGCCCCCGCCACCGCCGgtttaagagctatgctggaaacagcatagcaagtt
27299	ADAMDEC1	ACTGCTTATAGGAGCACCAG	tggaaaggacgaaacaccgACTGCTTATAGGAGCACCAGgtttaagagctatgctggaaacagcatagcaagtt
27299	ADAMDEC1	ATCTGGACACTGTTTGCCCC	tggaaaggacgaaacaccgATCTGGACACTGTTTGCCCCgtttaagagctatgctggaaacagcatagcaagtt
27299	ADAMDEC1	CCTGGTGCTCCTATAAGCAG	tggaaaggacgaaacaccgCCTGGTGCTCCTATAAGCAGgtttaagagctatgctggaaacagcatagcaagtt
103	ADAR	AACCGGCCTGAAACCAAGCG	tggaaaggacgaaacaccgAACCGGCCTGAAACCAAGCGgtttaagagctatgctggaaacagcatagcaagtt
103	ADAR	CGCTGCATGAGAACTACGGA	tggaaaggacgaaacaccgCGCTGCATGAGAACTACGGAgtttaagagctatgctggaaacagcatagcaagtt
103	ADAR	CTTCCGTAGTTCTCATGCAG	tggaaaggacgaaacaccgCTTCCGTAGTTCTCATGCAGgtttaagagctatgctggaaacagcatagcaagtt
2015	ADGRE1	CAAAAAGGGCTATGATGACC	tggaaaggacgaaacaccgCAAAAAGGGCTATGATGACCgtttaagagctatgctggaaacagcatagcaagtt
2015	ADGRE1	CAGAGTTGCTCAATGCTGCC	tggaaaggacgaaacaccgCAGAGTTGCTCAATGCTGCCgtttaagagctatgctggaaacagcatagcaagtt
2015	ADGRE1	TTGCAGCAAGTCAGCAAAAA	tggaaaggacgaaacaccgTTGCAGCAAGTCAGCAAAAAgtttaagagctatgctggaaacagcatagcaagtt
133	ADM	CATCCCAACTCCAGCCCCAA	tggaaaggacgaaacaccgCATCCCAACTCCAGCCCCAAgtttaagagctatgctggaaacagcatagcaagtt
133	ADM	CGCGTGGCTGAGGAAAGAAA	tggaaaggacgaaacaccgCGCGTGGCTGAGGAAAGAAAgtttaagagctatgctggaaacagcatagcaagtt
133	ADM	GCGCGTGGCTGAGGAAAGAA	tggaaaggacgaaacaccgGCGCGTGGCTGAGGAAAGAAgtttaagagctatgctggaaacagcatagcaagtt
54936	ADPRHL2	AAAACCGAGACTCAAAGCAC	tggaaaggacgaaacaccgAAAACCGAGACTCAAAGCACgtttaagagctatgctggaaacagcatagcaagtt
54936	ADPRHL2	AGACTCAAAGCACAGGCTGG	tggaaaggacgaaacaccgAGACTCAAAGCACAGGCTGGgtttaagagctatgctggaaacagcatagcaagtt
54936	ADPRHL2	GGGCGGCGCTGTGGGCCTGG	tggaaaggacgaaacaccgGGGCGGCGCTGTGGGCCTGGgtttaagagctatgctggaaacagcatagcaagtt
113146	AHNAK2	CACATCCCACCAGAGGGAGT	tggaaaggacgaaacaccgCACATCCCACCAGAGGGAGTgtttaagagctatgctggaaacagcatagcaagtt
113146	AHNAK2	GACCCCCACATCCCACCAGA	tggaaaggacgaaacaccgGACCCCCACATCCCACCAGAgtttaagagctatgctggaaacagcatagcaagtt
113146	AHNAK2	GGACCCCCACATCCCACCAG	tggaaaggacgaaacaccgGGACCCCCACATCCCACCAGgtttaagagctatgctggaaacagcatagcaagtt
9447	AIM2	CTAATTGGCTGAGCTGGTTT	tggaaaggacgaaacaccgCTAATTGGCTGAGCTGGTTTgtttaagagctatgctggaaacagcatagcaagtt
9447	AIM2	GGAGCTCTAATTGGCTGAGC	tggaaaggacgaaacaccgGGAGCTCTAATTGGCTGAGCgtttaagagctatgctggaaacagcatagcaagtt
9447	AIM2	GTGACAACTGGAGCTCTAAT	tggaaaggacgaaacaccgGTGACAACTGGAGCTCTAATgtttaagagctatgctggaaacagcatagcaagtt
10000	AKT3	AGGAGGCGGAGACTCTACAT	tggaaaggacgaaacaccgAGGAGGCGGAGACTCTACATgtttaagagctatgctggaaacagcatagcaagtt
10000	AKT3	CGGAGACTCTACATGGGAAT	tggaaaggacgaaacaccgCGGAGACTCTACATGGGAATgtttaagagctatgctggaaacagcatagcaagtt
10000	AKT3	GAGGAGGCGGAGACTCTACA	tggaaaggacgaaacaccgGAGGAGGCGGAGACTCTACAgtttaagagctatgctggaaacagcatagcaagtt
216	ALDH1A1	ACTACTTATTTGTAACACCT	tggaaaggacgaaacaccgACTACTTATTTGTAACACCTgtttaagagctatgctggaaacagcatagcaagtt
216	ALDH1A1	CTACTTATTTGTAACACCTA	tggaaaggacgaaacaccgCTACTTATTTGTAACACCTAgtttaagagctatgctggaaacagcatagcaagtt
216	ALDH1A1	TTATTTGTAACACCTAGGGC	tggaaaggacgaaacaccgTTATTTGTAACACCTAGGGCgtttaagagctatgctggaaacagcatagcaagtt
10189	ALYREF	CGCGCGCAGCCGTCCGCCAG	tggaaaggacgaaacaccgCGCGCGCAGCCGTCCGCCAGgtttaagagctatgctggaaacagcatagcaagtt
10189	ALYREF	GCTGATTGGCCGCTGGCGGA	tggaaaggacgaaacaccgGCTGATTGGCCGCTGGCGGAgtttaagagctatgctggaaacagcatagcaagtt
10189	ALYREF	GGCTGCTGATTGGCCGCTGG	tggaaaggacgaaacaccgGGCTGCTGATTGGCCGCTGGgtttaagagctatgctggaaacagcatagcaagtt
273	AMPH	AGGAGGAGAGGGCCGAGCAA	tggaaaggacgaaacaccgAGGAGGAGAGGGCCGAGCAAgtttaagagctatgctggaaacagcatagcaagtt
273	AMPH	AGGGCCGAGCAAGGGAGGAG	tggaaaggacgaaacaccgAGGGCCGAGCAAGGGAGGAGgtttaagagctatgctggaaacagcatagcaagtt
273	AMPH	CCTCACCCCTCCGCGCTCCG	tggaaaggacgaaacaccgCCTCACCCCTCCGCGCTCCGgtttaagagctatgctggaaacagcatagcaagtt
9068	ANGPTL1	CAAAAATTGCTGGAGACTGG	tggaaaggacgaaacaccgCAAAAATTGCTGGAGACTGGgtttaagagctatgctggaaacagcatagcaagtt
9068	ANGPTL1	CCCTATTTAAGGCTACAAAG	tggaaaggacgaaacaccgCCCTATTTAAGGCTACAAAGgtttaagagctatgctggaaacagcatagcaagtt
9068	ANGPTL1	GCTACAAAGAGGAAATCCTA	tggaaaggacgaaacaccgGCTACAAAGAGGAAATCCTAgtttaagagctatgctggaaacagcatagcaagtt
51479	ANKFY1	AAGTGGGTGAATGAAAGCGG	tggaaaggacgaaacaccgAAGTGGGTGAATGAAAGCGGgtttaagagctatgctggaaacagcatagcaagtt
51479	ANKFY1	AGTCTCGCGAGAATCGCGGG	tggaaaggacgaaacaccgAGTCTCGCGAGAATCGCGGGgtttaagagctatgctggaaacagcatagcaagtt
51479	ANKFY1	AGTGGGTGAATGAAAGCGGA	tggaaaggacgaaacaccgAGTGGGTGAATGAAAGCGGAgtttaagagctatgctggaaacagcatagcaagtt
118932	ANKRD22	AAGTTCTTACATTGGCAGGA	tggaaaggacgaaacaccgAAGTTCTTACATTGGCAGGAgtttaagagctatgctggaaacagcatagcaagtt
118932	ANKRD22	ACATTGGCAGGAAGGACTCA	tggaaaggacgaaacaccgACATTGGCAGGAAGGACTCAgtttaagagctatgctggaaacagcatagcaagtt
118932	ANKRD22	GAAGGAAGCAAAGTTAAGGG	tggaaaggacgaaacaccgGAAGGAAGCAAAGTTAAGGGgtttaagagctatgctggaaacagcatagcaagtt
389289	ANXA2R	CACCGGAAAACTGTCTGCTA	tggaaaggacgaaacaccgCACCGGAAAACTGTCTGCTAgtttaagagctatgctggaaacagcatagcaagtt
389289	ANXA2R	CCAGTTTCTCGTTTGCAAGG	tggaaaggacgaaacaccgCCAGTTTCTCGTTTGCAAGGgtttaagagctatgctggaaacagcatagcaagtt
389289	ANXA2R	GAAATGAGCGTTGCTGCCAC	tggaaaggacgaaacaccgGAAATGAGCGTTGCTGCCACgtttaagagctatgctggaaacagcatagcaagtt
200315	APOBEC3A	CAAAACCAAAGCTTGCCCAG	tggaaaggacgaaacaccgCAAAACCAAAGCTTGCCCAGgtttaagagctatgctggaaacagcatagcaagtt
200315	APOBEC3A	CCCTCATTAGCGTCAGAACA	tggaaaggacgaaacaccgCCCTCATTAGCGTCAGAACAgtttaagagctatgctggaaacagcatagcaagtt
200315	APOBEC3A	TGTTCTGACGCTAATGAGGG	tggaaaggacgaaacaccgTGTTCTGACGCTAATGAGGGgtttaagagctatgctggaaacagcatagcaagtt
200316	APOBEC3F	CATTGCAGCCAGCGCCCGCG	tggaaaggacgaaacaccgCATTGCAGCCAGCGCCCGCGgtttaagagctatgctggaaacagcatagcaagtt
200316	APOBEC3F	CCTGGTGTGGACCCACCTCG	tggaaaggacgaaacaccgCCTGGTGTGGACCCACCTCGgtttaagagctatgctggaaacagcatagcaagtt
200316	APOBEC3F	CTGGTGTGGACCCACCTCGC	tggaaaggacgaaacaccgCTGGTGTGGACCCACCTCGCgtttaagagctatgctggaaacagcatagcaagtt
8542	APOL1	CTCCTCTAAGGGCAGCAGCA	tggaaaggacgaaacaccgCTCCTCTAAGGGCAGCAGCAgtttaagagctatgctggaaacagcatagcaagtt
8542	APOL1	GTCTCAGGCTGCTCCTCTAA	tggaaaggacgaaacaccgGTCTCAGGCTGCTCCTCTAAgtttaagagctatgctggaaacagcatagcaagtt
8542	APOL1	TCTAAGGGCAGCAGCAAGGA	tggaaaggacgaaacaccgTCTAAGGGCAGCAGCAAGGAgtttaagagctatgctggaaacagcatagcaagtt
23780	APOL2	AGTGCAGCAGCAAGGAGGCT	tggaaaggacgaaacaccgAGTGCAGCAGCAAGGAGGCTgtttaagagctatgctggaaacagcatagcaagtt
23780	APOL2	CTCCTCTAAGTGCAGCAGCA	tggaaaggacgaaacaccgCTCCTCTAAGTGCAGCAGCAgtttaagagctatgctggaaacagcatagcaagtt
23780	APOL2	GGCTGGGCCTGGACTGCAGG	tggaaaggacgaaacaccgGGCTGGGCCTGGACTGCAGGgtttaagagctatgctggaaacagcatagcaagtt
80833	APOL3	CCAAGGGTGCTGCTGGACCA	tggaaaggacgaaacaccgCCAAGGGTGCTGCTGGACCAgtttaagagctatgctggaaacagcatagcaagtt
80833	APOL3	GCTGGACCAAGGATGGGACT	tggaaaggacgaaacaccgGCTGGACCAAGGATGGGACTgtttaagagctatgctggaaacagcatagcaagtt
80833	APOL3	GGGTGCTGCTGGACCAAGGA	tggaaaggacgaaacaccgGGGTGCTGCTGGACCAAGGAgtttaagagctatgctggaaacagcatagcaagtt
80830	APOL6	AGAGAAAAAGCAAAGCTCTA	tggaaaggacgaaacaccgAGAGAAAAAGCAAAGCTCTAgtttaagagctatgctggaaacagcatagcaagtt
80830	APOL6	AGGAAACTGAAAGTGACAGC	tggaaaggacgaaacaccgAGGAAACTGAAAGTGACAGCgtttaagagctatgctggaaacagcatagcaagtt
80830	APOL6	GGGCTCTTCCAGGAAATCAT	tggaaaggacgaaacaccgGGGCTCTTCCAGGAAATCATgtttaagagctatgctggaaacagcatagcaagtt
366	AQP9	AAAAAGTACCTTGAGAATAA	tggaaaggacgaaacaccgAAAAAGTACCTTGAGAATAAgtttaagagctatgctggaaacagcatagcaagtt
366	AQP9	AATCATTACCTTTATTCTCA	tggaaaggacgaaacaccgAATCATTACCTTTATTCTCAgtttaagagctatgctggaaacagcatagcaagtt
366	AQP9	ATTAATCTGTCAGGCACAAA	tggaaaggacgaaacaccgATTAATCTGTCAGGCACAAAgtttaagagctatgctggaaacagcatagcaagtt
384	ARG2	CACGTCCCAGCCTTGCAGAG	tggaaaggacgaaacaccgCACGTCCCAGCCTTGCAGAGgtttaagagctatgctggaaacagcatagcaagtt
384	ARG2	CTGCGAAGAAGGTGTGCCGG	tggaaaggacgaaacaccgCTGCGAAGAAGGTGTGCCGGgtttaagagctatgctggaaacagcatagcaagtt
384	ARG2	TCCCAGCCTTGCAGAGCGGT	tggaaaggacgaaacaccgTCCCAGCCTTGCAGAGCGGTgtttaagagctatgctggaaacagcatagcaagtt
50650	ARHGEF3	ACGCCCCTCGCAGCCCCAGG	tggaaaggacgaaacaccgACGCCCCTCGCAGCCCCAGGgtttaagagctatgctggaaacagcatagcaagtt
50650	ARHGEF3	AGGGCCCACGTGCCGCAGCG	tggaaaggacgaaacaccgAGGGCCCACGTGCCGCAGCGgtttaagagctatgctggaaacagcatagcaagtt
50650	ARHGEF3	CGCAGCGCGGACACCTCCTG	tggaaaggacgaaacaccgCGCAGCGCGGACACCTCCTGgtttaagagctatgctggaaacagcatagcaagtt
57194	ATP10A	GACTGGGCCACGCCGGATAG	tggaaaggacgaaacaccgGACTGGGCCACGCCGGATAGgtttaagagctatgctggaaacagcatagcaagtt
57194	ATP10A	GCGCCCGGACTGGGCCACGC	tggaaaggacgaaacaccgGCGCCCGGACTGGGCCACGCgtttaagagctatgctggaaacagcatagcaagtt
57194	ATP10A	TTGTTTCCCGCTATCCGGCG	tggaaaggacgaaacaccgTTGTTTCCCGCTATCCGGCGgtttaagagctatgctggaaacagcatagcaagtt
57205	ATP10D	CGCCCTCCGTGACGTAGCAG	tggaaaggacgaaacaccgCGCCCTCCGTGACGTAGCAGgtttaagagctatgctggaaacagcatagcaagtt
57205	ATP10D	CTGCCGCTGCTACGTCACGG	tggaaaggacgaaacaccgCTGCCGCTGCTACGTCACGGgtttaagagctatgctggaaacagcatagcaagtt
57205	ATP10D	GCCCTGCCGCTGCTACGTCA	tggaaaggacgaaacaccgGCCCTGCCGCTGCTACGTCAgtttaagagctatgctggaaacagcatagcaagtt
567	B2M	CGCAGTGCCAGGTTAGAGAG	tggaaaggacgaaacaccgCGCAGTGCCAGGTTAGAGAGgtttaagagctatgctggaaacagcatagcaagtt
567	B2M	GAAAGTCCCTCTCTCTAACC	tggaaaggacgaaacaccgGAAAGTCCCTCTCTCTAACCgtttaagagctatgctggaaacagcatagcaagtt
567	B2M	GCAGTGCCAGGTTAGAGAGA	tggaaaggacgaaacaccgGCAGTGCCAGGTTAGAGAGAgtttaagagctatgctggaaacagcatagcaagtt
9334	B4GALT5	GCTCGCCGCCGACCCTCGCT	tggaaaggacgaaacaccgGCTCGCCGCCGACCCTCGCTgtttaagagctatgctggaaacagcatagcaagtt
9334	B4GALT5	GGGCGCCGAGCGAGGGTCGG	tggaaaggacgaaacaccgGGGCGCCGAGCGAGGGTCGGgtttaagagctatgctggaaacagcatagcaagtt
9334	B4GALT5	TGTGGGCGCCGAGCGAGGGT	tggaaaggacgaaacaccgTGTGGGCGCCGAGCGAGGGTgtttaagagctatgctggaaacagcatagcaagtt
573	BAG1	AGGCCCCACCCACTCAACTG	tggaaaggacgaaacaccgAGGCCCCACCCACTCAACTGgtttaagagctatgctggaaacagcatagcaagtt
573	BAG1	GGGCCTGGAGGCAACTAACG	tggaaaggacgaaacaccgGGGCCTGGAGGCAACTAACGgtttaagagctatgctggaaacagcatagcaagtt
573	BAG1	GGGGTGTTGGTAGAAGGAGT	tggaaaggacgaaacaccgGGGGTGTTGGTAGAAGGAGTgtttaagagctatgctggaaacagcatagcaagtt
11177	BAZ1A	ACTGATACAGGAAGAGACAG	tggaaaggacgaaacaccgACTGATACAGGAAGAGACAGgtttaagagctatgctggaaacagcatagcaagtt
11177	BAZ1A	ATTAATAATGTAGTTCTCCC	tggaaaggacgaaacaccgATTAATAATGTAGTTCTCCCgtttaagagctatgctggaaacagcatagcaagtt
11177	BAZ1A	GAAGAGACAGCGGAGAGCCT	tggaaaggacgaaacaccgGAAGAGACAGCGGAGAGCCTgtttaagagctatgctggaaacagcatagcaagtt
23786	BCL2L13	ATCCGGAACGGTATCCGGAG	tggaaaggacgaaacaccgATCCGGAACGGTATCCGGAGgtttaagagctatgctggaaacagcatagcaagtt
23786	BCL2L13	CCGACCAACGGAGGCCCCGG	tggaaaggacgaaacaccgCCGACCAACGGAGGCCCCGGgtttaagagctatgctggaaacagcatagcaagtt
23786	BCL2L13	TCTGGACGGAGAGACCTCCG	tggaaaggacgaaacaccgTCTGGACGGAGAGACCTCCGgtttaagagctatgctggaaacagcatagcaagtt
79370	BCL2L14	ACCCACCTAGTTATCCCAAA	tggaaaggacgaaacaccgACCCACCTAGTTATCCCAAAgtttaagagctatgctggaaacagcatagcaagtt
79370	BCL2L14	CACCCACCTAGTTATCCCAA	tggaaaggacgaaacaccgCACCCACCTAGTTATCCCAAgtttaagagctatgctggaaacagcatagcaagtt
79370	BCL2L14	GCCCTTTGGGATAACTAGGT	tggaaaggacgaaacaccgGCCCTTTGGGATAACTAGGTgtttaagagctatgctggaaacagcatagcaagtt
602	BCL3	CAGGCTGCACCTCAGAGCGG	tggaaaggacgaaacaccgCAGGCTGCACCTCAGAGCGGgtttaagagctatgctggaaacagcatagcaagtt
602	BCL3	GCGGGTCCAGGAAACCCCTG	tggaaaggacgaaacaccgGCGGGTCCAGGAAACCCCTGgtttaagagctatgctggaaacagcatagcaagtt
602	BCL3	GGGCCACCCGTACGCCCCAG	tggaaaggacgaaacaccgGGGCCACCCGTACGCCCCAGgtttaagagctatgctggaaacagcatagcaagtt
644	BLVRA	ATCTCACGCGCGACCGCACG	tggaaaggacgaaacaccgATCTCACGCGCGACCGCACGgtttaagagctatgctggaaacagcatagcaagtt
644	BLVRA	GGGAGGGGACCGGAGGCGGT	tggaaaggacgaaacaccgGGGAGGGGACCGGAGGCGGTgtttaagagctatgctggaaacagcatagcaagtt
644	BLVRA	GGGAGGGTCCCGGCCTCGTG	tggaaaggacgaaacaccgGGGAGGGTCCCGGCCTCGTGgtttaagagctatgctggaaacagcatagcaagtt
8548	BLZF1	AACACAGAACACACACTGTA	tggaaaggacgaaacaccgAACACAGAACACACACTGTAgtttaagagctatgctggaaacagcatagcaagtt
8548	BLZF1	AATACGTTTCCAAAAGAGCA	tggaaaggacgaaacaccgAATACGTTTCCAAAAGAGCAgtttaagagctatgctggaaacagcatagcaagtt
8548	BLZF1	AGGCCTCCGTAAGTGAAAAG	tggaaaggacgaaacaccgAGGCCTCCGTAAGTGAAAAGgtttaagagctatgctggaaacagcatagcaagtt
684	BST2	CGTTTCCTATGCTAATAAAG	tggaaaggacgaaacaccgCGTTTCCTATGCTAATAAAGgtttaagagctatgctggaaacagcatagcaagtt
684	BST2	GGCCACCCCTTTATTAGCAT	tggaaaggacgaaacaccgGGCCACCCCTTTATTAGCATgtttaagagctatgctggaaacagcatagcaagtt
684	BST2	TTCCTATGCTAATAAAGGGG	tggaaaggacgaaacaccgTTCCTATGCTAATAAAGGGGgtttaagagctatgctggaaacagcatagcaagtt
685	BTC	CCGAATATGTCCCTGGGTGT	tggaaaggacgaaacaccgCCGAATATGTCCCTGGGTGTgtttaagagctatgctggaaacagcatagcaagtt
685	BTC	GAGGCGCAGGACTTGGTCCT	tggaaaggacgaaacaccgGAGGCGCAGGACTTGGTCCTgtttaagagctatgctggaaacagcatagcaagtt
685	BTC	GGCAGCCCGAATATGTCCCT	tggaaaggacgaaacaccgGGCAGCCCGAATATGTCCCTgtttaagagctatgctggaaacagcatagcaagtt
11119	BTN3A1	AACAGTAAGGGAGGTAGGGC	tggaaaggacgaaacaccgAACAGTAAGGGAGGTAGGGCgtttaagagctatgctggaaacagcatagcaagtt
11119	BTN3A1	GATAAACAGTAAGGGAGGTA	tggaaaggacgaaacaccgGATAAACAGTAAGGGAGGTAgtttaagagctatgctggaaacagcatagcaagtt
11119	BTN3A1	TGGGCAGAAACCACTGAGGA	tggaaaggacgaaacaccgTGGGCAGAAACCACTGAGGAgtttaagagctatgctggaaacagcatagcaagtt
11118	BTN3A2	ACATTGAATTGTACACGTTG	tggaaaggacgaaacaccgACATTGAATTGTACACGTTGgtttaagagctatgctggaaacagcatagcaagtt
11118	BTN3A2	GCGACTCTTACTGTTTCTCA	tggaaaggacgaaacaccgGCGACTCTTACTGTTTCTCAgtttaagagctatgctggaaacagcatagcaagtt
11118	BTN3A2	TTCATTTCAACGTTCCTCAG	tggaaaggacgaaacaccgTTCATTTCAACGTTCCTCAGgtttaagagctatgctggaaacagcatagcaagtt
10384	BTN3A3	CTGGGAGGAAACCACTGAGG	tggaaaggacgaaacaccgCTGGGAGGAAACCACTGAGGgtttaagagctatgctggaaacagcatagcaagtt
10384	BTN3A3	TGGGAGGAAACCACTGAGGA	tggaaaggacgaaacaccgTGGGAGGAAACCACTGAGGAgtttaagagctatgctggaaacagcatagcaagtt
10384	BTN3A3	TTCATTTCAACCCTCCTCAG	tggaaaggacgaaacaccgTTCATTTCAACCCTCCTCAGgtttaagagctatgctggaaacagcatagcaagtt
699	BUB1	AGAAGGTTGGCCAATCACCG	tggaaaggacgaaacaccgAGAAGGTTGGCCAATCACCGgtttaagagctatgctggaaacagcatagcaagtt
699	BUB1	CGAAAACCACGGGAAGTGGG	tggaaaggacgaaacaccgCGAAAACCACGGGAAGTGGGgtttaagagctatgctggaaacagcatagcaagtt
699	BUB1	GGGACTTGACCTCCGAGCAA	tggaaaggacgaaacaccgGGGACTTGACCTCCGAGCAAgtttaagagctatgctggaaacagcatagcaagtt
11067	C10orf10	GCAGAAAAACACCTCCAAGC	tggaaaggacgaaacaccgGCAGAAAAACACCTCCAAGCgtttaagagctatgctggaaacagcatagcaagtt
11067	C10orf10	TAGGAAAACAGCTTGGTGGG	tggaaaggacgaaacaccgTAGGAAAACAGCTTGGTGGGgtttaagagctatgctggaaacagcatagcaagtt
11067	C10orf10	TCTTAGGAAAACAGCTTGGT	tggaaaggacgaaacaccgTCTTAGGAAAACAGCTTGGTgtttaagagctatgctggaaacagcatagcaagtt
84419	C15orf48	ATGTCCTGCAGGGGGCGCCC	tggaaaggacgaaacaccgATGTCCTGCAGGGGGCGCCCgtttaagagctatgctggaaacagcatagcaagtt
84419	C15orf48	CGGGAGTCGCGTGCCCAACG	tggaaaggacgaaacaccgCGGGAGTCGCGTGCCCAACGgtttaagagctatgctggaaacagcatagcaagtt
84419	C15orf48	GCGCTCTGGTCACGCGCGTG	tggaaaggacgaaacaccgGCGCTCTGGTCACGCGCGTGgtttaagagctatgctggaaacagcatagcaagtt
339210	C17orf67	ACGGCCCCGCCCCCTCAGGC	tggaaaggacgaaacaccgACGGCCCCGCCCCCTCAGGCgtttaagagctatgctggaaacagcatagcaagtt
339210	C17orf67	AGGCAGGGCACTGCGGCTGG	tggaaaggacgaaacaccgAGGCAGGGCACTGCGGCTGGgtttaagagctatgctggaaacagcatagcaagtt
339210	C17orf67	GGCGGGGCCGTGGAGGAGGC	tggaaaggacgaaacaccgGGCGGGGCCGTGGAGGAGGCgtttaagagctatgctggaaacagcatagcaagtt
10882	C1QL1	CCCGCCCCGCCAGCTCCGCG	tggaaaggacgaaacaccgCCCGCCCCGCCAGCTCCGCGgtttaagagctatgctggaaacagcatagcaagtt
10882	C1QL1	CGCGGCTCTGGGCTCTCTAG	tggaaaggacgaaacaccgCGCGGCTCTGGGCTCTCTAGgtttaagagctatgctggaaacagcatagcaagtt
10882	C1QL1	CTAGAGAGCCCAGAGCCGCG	tggaaaggacgaaacaccgCTAGAGAGCCCAGAGCCGCGgtttaagagctatgctggaaacagcatagcaagtt
715	C1R	AAACCAAAACTAAATTAAAG	tggaaaggacgaaacaccgAAACCAAAACTAAATTAAAGgtttaagagctatgctggaaacagcatagcaagtt
715	C1R	ATTCCCGGAGGAATGTTGGA	tggaaaggacgaaacaccgATTCCCGGAGGAATGTTGGAgtttaagagctatgctggaaacagcatagcaagtt
715	C1R	CATTCCCGGAGGAATGTTGG	tggaaaggacgaaacaccgCATTCCCGGAGGAATGTTGGgtttaagagctatgctggaaacagcatagcaagtt
716	C1S	AAGGACAGCGTCCTCCTCCC	tggaaaggacgaaacaccgAAGGACAGCGTCCTCCTCCCgtttaagagctatgctggaaacagcatagcaagtt
716	C1S	CAGAGGGAGCTCCAAGATCA	tggaaaggacgaaacaccgCAGAGGGAGCTCCAAGATCAgtttaagagctatgctggaaacagcatagcaagtt
716	C1S	TGTCCTTGTTTCAAAAGCAG	tggaaaggacgaaacaccgTGTCCTTGTTTCAAAAGCAGgtttaagagctatgctggaaacagcatagcaagtt
132720	C4orf32	CCAACCCCCGGCCGTCGGGG	tggaaaggacgaaacaccgCCAACCCCCGGCCGTCGGGGgtttaagagctatgctggaaacagcatagcaagtt
132720	C4orf32	CCCGCCCCCCAACACACCGT	tggaaaggacgaaacaccgCCCGCCCCCCAACACACCGTgtttaagagctatgctggaaacagcatagcaagtt
132720	C4orf32	CCTGTACGGCTCCGCCCCGA	tggaaaggacgaaacaccgCCTGTACGGCTCCGCCCCGAgtttaagagctatgctggaaacagcatagcaagtt
132321	C4orf33	CCCGGACCACTCCTTGGAGA	tggaaaggacgaaacaccgCCCGGACCACTCCTTGGAGAgtttaagagctatgctggaaacagcatagcaagtt
132321	C4orf33	CGCCTCTTGCGTCATCACGC	tggaaaggacgaaacaccgCGCCTCTTGCGTCATCACGCgtttaagagctatgctggaaacagcatagcaagtt
132321	C4orf33	TAGGACTCTAGGACGCGCGA	tggaaaggacgaaacaccgTAGGACTCTAGGACGCGCGAgtttaagagctatgctggaaacagcatagcaagtt
81688	C6orf62	CATTTGCGCAGAATCAAAGG	tggaaaggacgaaacaccgCATTTGCGCAGAATCAAAGGgtttaagagctatgctggaaacagcatagcaagtt
81688	C6orf62	CCATTTGCGCAGAATCAAAG	tggaaaggacgaaacaccgCCATTTGCGCAGAATCAAAGgtttaagagctatgctggaaacagcatagcaagtt
81688	C6orf62	GCGCAGTCGCAGTCACACCG	tggaaaggacgaaacaccgGCGCAGTCGCAGTCACACCGgtttaagagctatgctggaaacagcatagcaagtt
8911	CACNA1I	CCGTCCACTTATTGGTGGAG	tggaaaggacgaaacaccgCCGTCCACTTATTGGTGGAGgtttaagagctatgctggaaacagcatagcaagtt
8911	CACNA1I	CCTCTCCACCAATAAGTGGA	tggaaaggacgaaacaccgCCTCTCCACCAATAAGTGGAgtttaagagctatgctggaaacagcatagcaagtt
8911	CACNA1I	TTATTGGTGGAGAGGCAGGT	tggaaaggacgaaacaccgTTATTGGTGGAGAGGCAGGTgtttaagagctatgctggaaacagcatagcaagtt
834	CASP1	ATGGATACACTACCTGATGC	tggaaaggacgaaacaccgATGGATACACTACCTGATGCgtttaagagctatgctggaaacagcatagcaagtt
834	CASP1	GCATCAGGTAGTGTATCCAT	tggaaaggacgaaacaccgGCATCAGGTAGTGTATCCATgtttaagagctatgctggaaacagcatagcaagtt
834	CASP1	TGCATCAGGTAGTGTATCCA	tggaaaggacgaaacaccgTGCATCAGGTAGTGTATCCAgtttaagagctatgctggaaacagcatagcaagtt
843	CASP10	CTTTCTCACTGTAGAGCTTG	tggaaaggacgaaacaccgCTTTCTCACTGTAGAGCTTGgtttaagagctatgctggaaacagcatagcaagtt
843	CASP10	TGTCAAAGTTATCTTAACCC	tggaaaggacgaaacaccgTGTCAAAGTTATCTTAACCCgtttaagagctatgctggaaacagcatagcaagtt
843	CASP10	TTATCTTAACCCTGGAAAAG	tggaaaggacgaaacaccgTTATCTTAACCCTGGAAAAGgtttaagagctatgctggaaacagcatagcaagtt
837	CASP4	AGAATTCCAGACTCATTATC	tggaaaggacgaaacaccgAGAATTCCAGACTCATTATCgtttaagagctatgctggaaacagcatagcaagtt
837	CASP4	GCAAATTGGCATCCAATTAC	tggaaaggacgaaacaccgGCAAATTGGCATCCAATTACgtttaagagctatgctggaaacagcatagcaagtt
837	CASP4	GCACTTCCTGATAATGAGTC	tggaaaggacgaaacaccgGCACTTCCTGATAATGAGTCgtttaagagctatgctggaaacagcatagcaagtt
840	CASP7	CTCCAGGGACTATGCGTGCG	tggaaaggacgaaacaccgCTCCAGGGACTATGCGTGCGgtttaagagctatgctggaaacagcatagcaagtt
840	CASP7	GCACTACCCCGAGCCAGGGG	tggaaaggacgaaacaccgGCACTACCCCGAGCCAGGGGgtttaagagctatgctggaaacagcatagcaagtt
840	CASP7	TTTGGGCTCTTCCACCCCTG	tggaaaggacgaaacaccgTTTGGGCTCTTCCACCCCTGgtttaagagctatgctggaaacagcatagcaagtt
841	CASP8	AAGGCACTCTGCTCACTCAG	tggaaaggacgaaacaccgAAGGCACTCTGCTCACTCAGgtttaagagctatgctggaaacagcatagcaagtt
841	CASP8	CTGAGTCACAAACACTAGAG	tggaaaggacgaaacaccgCTGAGTCACAAACACTAGAGgtttaagagctatgctggaaacagcatagcaagtt
841	CASP8	GAAGGCACTCTGCTCACTCA	tggaaaggacgaaacaccgGAAGGCACTCTGCTCACTCAgtttaagagctatgctggaaacagcatagcaagtt
80212	CCDC92	GCAGGCGCACAGCTCAGGTG	tggaaaggacgaaacaccgGCAGGCGCACAGCTCAGGTGgtttaagagctatgctggaaacagcatagcaagtt
80212	CCDC92	GCCCGACCCTCCCTTCCCCT	tggaaaggacgaaacaccgGCCCGACCCTCCCTTCCCCTgtttaagagctatgctggaaacagcatagcaagtt
80212	CCDC92	GCTGTGCGCCTGCGTCCCGC	tggaaaggacgaaacaccgGCTGTGCGCCTGCGTCCCGCgtttaagagctatgctggaaacagcatagcaagtt
6363	CCL19	GCGATTCTGCCAGAAAGAGG	tggaaaggacgaaacaccgGCGATTCTGCCAGAAAGAGGgtttaagagctatgctggaaacagcatagcaagtt
6363	CCL19	GGTGCGATTCTGCCAGAAAG	tggaaaggacgaaacaccgGGTGCGATTCTGCCAGAAAGgtttaagagctatgctggaaacagcatagcaagtt
6363	CCL19	TGCCCCCCTTCTTCCCCCTG	tggaaaggacgaaacaccgTGCCCCCCTTCTTCCCCCTGgtttaagagctatgctggaaacagcatagcaagtt
6347	CCL2	ATCTTCCATGAGTGATAAGT	tggaaaggacgaaacaccgATCTTCCATGAGTGATAAGTgtttaagagctatgctggaaacagcatagcaagtt
6347	CCL2	GGATTTCCAGGAAGTAGGAA	tggaaaggacgaaacaccgGGATTTCCAGGAAGTAGGAAgtttaagagctatgctggaaacagcatagcaagtt
6347	CCL2	TGAGCAAATGCAGCATCCTG	tggaaaggacgaaacaccgTGAGCAAATGCAGCATCCTGgtttaagagctatgctggaaacagcatagcaagtt
6352	CCL5	AAGAAAACTGAAATAGCCTC	tggaaaggacgaaacaccgAAGAAAACTGAAATAGCCTCgtttaagagctatgctggaaacagcatagcaagtt
6352	CCL5	ACAGAGACTCGAATTTCCGG	tggaaaggacgaaacaccgACAGAGACTCGAATTTCCGGgtttaagagctatgctggaaacagcatagcaagtt
6352	CCL5	ATAAGTGAAATTGCACAAAA	tggaaaggacgaaacaccgATAAGTGAAATTGCACAAAAgtttaagagctatgctggaaacagcatagcaagtt
6355	CCL8	AATTTCCAGATAACAAAACA	tggaaaggacgaaacaccgAATTTCCAGATAACAAAACAgtttaagagctatgctggaaacagcatagcaagtt
6355	CCL8	CTGAGTAAGCACCAGATCCT	tggaaaggacgaaacaccgCTGAGTAAGCACCAGATCCTgtttaagagctatgctggaaacagcatagcaagtt
6355	CCL8	TTACTCAGCATATTCAAGGA	tggaaaggacgaaacaccgTTACTCAGCATATTCAAGGAgtttaagagctatgctggaaacagcatagcaagtt
8900	CCNA1	CACGGAAGGGCGGGGCGGGA	tggaaaggacgaaacaccgCACGGAAGGGCGGGGCGGGAgtttaagagctatgctggaaacagcatagcaagtt
8900	CCNA1	CAGGGCACGGAAGGGCGGGG	tggaaaggacgaaacaccgCAGGGCACGGAAGGGCGGGGgtttaagagctatgctggaaacagcatagcaagtt
8900	CCNA1	GGGCGGGGCAGGGCGGGGAA	tggaaaggacgaaacaccgGGGCGGGGCAGGGCGGGGAAgtttaagagctatgctggaaacagcatagcaagtt
896	CCND3	GCGCCCCGGACGGAAAGGGT	tggaaaggacgaaacaccgGCGCCCCGGACGGAAAGGGTgtttaagagctatgctggaaacagcatagcaagtt
896	CCND3	GGACGTCGCAACGCTCCGAG	tggaaaggacgaaacaccgGGACGTCGCAACGCTCCGAGgtttaagagctatgctggaaacagcatagcaagtt
896	CCND3	TCGGACGTCGCAACGCTCCG	tggaaaggacgaaacaccgTCGGACGTCGCAACGCTCCGgtttaagagctatgctggaaacagcatagcaagtt
1230	CCR1	ATGGCCACAACGCCCACCAG	tggaaaggacgaaacaccgATGGCCACAACGCCCACCAGgtttaagagctatgctggaaacagcatagcaagtt
1230	CCR1	CCTGTGTGATGATGGAGAAT	tggaaaggacgaaacaccgCCTGTGTGATGATGGAGAATgtttaagagctatgctggaaacagcatagcaagtt
1230	CCR1	CTCAGCTTCCTGTGTGATGA	tggaaaggacgaaacaccgCTCAGCTTCCTGTGTGATGAgtttaagagctatgctggaaacagcatagcaagtt
9332	CD163	ATAGCACATGAAACAACCAA	tggaaaggacgaaacaccgATAGCACATGAAACAACCAAgtttaagagctatgctggaaacagcatagcaagtt
9332	CD163	GGAAGTCATTGAAAGAGCTG	tggaaaggacgaaacaccgGGAAGTCATTGAAAGAGCTGgtttaagagctatgctggaaacagcatagcaagtt
9332	CD163	TGAAACAACCAAAGGAAATT	tggaaaggacgaaacaccgTGAAACAACCAAAGGAAATTgtttaagagctatgctggaaacagcatagcaagtt
29126	CD274	CTGACCTTCGGTGAAATCGG	tggaaaggacgaaacaccgCTGACCTTCGGTGAAATCGGgtttaagagctatgctggaaacagcatagcaagtt
29126	CD274	GCTTCCGCCGATTTCACCGA	tggaaaggacgaaacaccgGCTTCCGCCGATTTCACCGAgtttaagagctatgctggaaacagcatagcaagtt
29126	CD274	GGTCAGGAAAGTCCAACGCC	tggaaaggacgaaacaccgGGTCAGGAAAGTCCAACGCCgtttaagagctatgctggaaacagcatagcaagtt
952	CD38	ACCCACCCACTCCACCTCCA	tggaaaggacgaaacaccgACCCACCCACTCCACCTCCAgtttaagagctatgctggaaacagcatagcaagtt
952	CD38	AGGTGGCTGTTTCTCCCTGG	tggaaaggacgaaacaccgAGGTGGCTGTTTCTCCCTGGgtttaagagctatgctggaaacagcatagcaagtt
952	CD38	GCACAGGAGCCTATAGTTGT	tggaaaggacgaaacaccgGCACAGGAGCCTATAGTTGTgtttaagagctatgctggaaacagcatagcaagtt
969	CD69	CAATGTATAGTGTGTTGTTG	tggaaaggacgaaacaccgCAATGTATAGTGTGTTGTTGgtttaagagctatgctggaaacagcatagcaagtt
969	CD69	CTCTTTAATTTATGCTCCAG	tggaaaggacgaaacaccgCTCTTTAATTTATGCTCCAGgtttaagagctatgctggaaacagcatagcaagtt
969	CD69	GTGTTGTTGTGGTGAAGTAT	tggaaaggacgaaacaccgGTGTTGTTGTGGTGAAGTATgtttaagagctatgctggaaacagcatagcaagtt
972	CD74	AAGGCAGCTTCACCAAAGTG	tggaaaggacgaaacaccgAAGGCAGCTTCACCAAAGTGgtttaagagctatgctggaaacagcatagcaagtt
972	CD74	TCACTTCCACATCTACCAAG	tggaaaggacgaaacaccgTCACTTCCACATCTACCAAGgtttaagagctatgctggaaacagcatagcaagtt
972	CD74	TTCCACATCTACCAAGTGGG	tggaaaggacgaaacaccgTTCCACATCTACCAAGTGGGgtttaagagctatgctggaaacagcatagcaagtt
941	CD80	GTTTGTTAGTCCATGCACGG	tggaaaggacgaaacaccgGTTTGTTAGTCCATGCACGGgtttaagagctatgctggaaacagcatagcaagtt
941	CD80	TAGTCCATGCACGGTGGTGA	tggaaaggacgaaacaccgTAGTCCATGCACGGTGGTGAgtttaagagctatgctggaaacagcatagcaagtt
941	CD80	TCCATGCACGGTGGTGAGGG	tggaaaggacgaaacaccgTCCATGCACGGTGGTGAGGGgtttaagagctatgctggaaacagcatagcaagtt
928	CD9	CGGGAGGCGTGGCCGGCGGG	tggaaaggacgaaacaccgCGGGAGGCGTGGCCGGCGGGgtttaagagctatgctggaaacagcatagcaagtt
928	CD9	GCCGCCCCCACTCCCCCCGC	tggaaaggacgaaacaccgGCCGCCCCCACTCCCCCCGCgtttaagagctatgctggaaacagcatagcaagtt
928	CD9	GTGGCCGGCGGGGGGAGTGG	tggaaaggacgaaacaccgGTGGCCGGCGGGGGGAGTGGgtttaagagctatgctggaaacagcatagcaagtt
5128	CDK17	CGGCGGCGGAGAAAAGCGAC	tggaaaggacgaaacaccgCGGCGGCGGAGAAAAGCGACgtttaagagctatgctggaaacagcatagcaagtt
5128	CDK17	GGAGAAAAGCGACCGGCCGC	tggaaaggacgaaacaccgGGAGAAAAGCGACCGGCCGCgtttaagagctatgctggaaacagcatagcaagtt
5128	CDK17	TTACCCCACCCCCGCCTGAG	tggaaaggacgaaacaccgTTACCCCACCCCCGCCTGAGgtttaagagctatgctggaaacagcatagcaagtt
5129	CDK18	ACATGTGAAAAACTCTGGCG	tggaaaggacgaaacaccgACATGTGAAAAACTCTGGCGgtttaagagctatgctggaaacagcatagcaagtt
5129	CDK18	CATGTGAAAAACTCTGGCGG	tggaaaggacgaaacaccgCATGTGAAAAACTCTGGCGGgtttaagagctatgctggaaacagcatagcaagtt
5129	CDK18	GTACATGTGAAAAACTCTGG	tggaaaggacgaaacaccgGTACATGTGAAAAACTCTGGgtttaagagctatgctggaaacagcatagcaagtt
1026	CDKN1A	GCCCCGGGGAGGGCGGTCCC	tggaaaggacgaaacaccgGCCCCGGGGAGGGCGGTCCCgtttaagagctatgctggaaacagcatagcaagtt
1026	CDKN1A	GCCCGGGACCGCCCTCCCCG	tggaaaggacgaaacaccgGCCCGGGACCGCCCTCCCCGgtttaagagctatgctggaaacagcatagcaagtt
1026	CDKN1A	TCGGCCAGGCTCAGCTGGCT	tggaaaggacgaaacaccgTCGGCCAGGCTCAGCTGGCTgtttaagagctatgctggaaacagcatagcaagtt
634	CEACAM1	AAACCAAAATGTAGACAGAA	tggaaaggacgaaacaccgAAACCAAAATGTAGACAGAAgtttaagagctatgctggaaacagcatagcaagtt
634	CEACAM1	AAAGGTAGGAATGAGAGGAG	tggaaaggacgaaacaccgAAAGGTAGGAATGAGAGGAGgtttaagagctatgctggaaacagcatagcaagtt
634	CEACAM1	GAAAGAGAAAGTAAGGACAA	tggaaaggacgaaacaccgGAAAGAGAAAGTAAGGACAAgtttaagagctatgctggaaacagcatagcaagtt
1066	CES1	AGGTCTCTGTGCAGTTCAGA	tggaaaggacgaaacaccgAGGTCTCTGTGCAGTTCAGAgtttaagagctatgctggaaacagcatagcaagtt
1066	CES1	GAGGTCTCTGTGCAGTTCAG	tggaaaggacgaaacaccgGAGGTCTCTGTGCAGTTCAGgtttaagagctatgctggaaacagcatagcaagtt
1066	CES1	GGGAGATCTGAGGAAAGGGA	tggaaaggacgaaacaccgGGGAGATCTGAGGAAAGGGAgtttaagagctatgctggaaacagcatagcaagtt
629	CFB	ACTTTCCCGGAACATCCAAG	tggaaaggacgaaacaccgACTTTCCCGGAACATCCAAGgtttaagagctatgctggaaacagcatagcaagtt
629	CFB	ATGTTCCGGGAAAGTGATGT	tggaaaggacgaaacaccgATGTTCCGGGAAAGTGATGTgtttaagagctatgctggaaacagcatagcaagtt
629	CFB	CAGATTGTATAAAAGGCTGG	tggaaaggacgaaacaccgCAGATTGTATAAAAGGCTGGgtttaagagctatgctggaaacagcatagcaagtt
8837	CFLAR	ACTGAGTATGCAGTAACCGG	tggaaaggacgaaacaccgACTGAGTATGCAGTAACCGGgtttaagagctatgctggaaacagcatagcaagtt
8837	CFLAR	CAGTGTTTACTCCTAACGCG	tggaaaggacgaaacaccgCAGTGTTTACTCCTAACGCGgtttaagagctatgctggaaacagcatagcaagtt
8837	CFLAR	GACTGAGTATGCAGTAACCG	tggaaaggacgaaacaccgGACTGAGTATGCAGTAACCGgtttaagagctatgctggaaacagcatagcaagtt
51510	CHMP5	AAGAATCGGGAAACGCCAGG	tggaaaggacgaaacaccgAAGAATCGGGAAACGCCAGGgtttaagagctatgctggaaacagcatagcaagtt
51510	CHMP5	GAAAATCCGGAAAAAGAATC	tggaaaggacgaaacaccgGAAAATCCGGAAAAAGAATCgtttaagagctatgctggaaacagcatagcaagtt
51510	CHMP5	GCAAAAGGACTTGGTGCTCT	tggaaaggacgaaacaccgGCAAAAGGACTTGGTGCTCTgtttaagagctatgctggaaacagcatagcaagtt
9976	CLEC2B	AAAAAGAAAGCTTGCCAAGG	tggaaaggacgaaacaccgAAAAAGAAAGCTTGCCAAGGgtttaagagctatgctggaaacagcatagcaagtt
9976	CLEC2B	AGAAAGCTTGCCAAGGAGGA	tggaaaggacgaaacaccgAGAAAGCTTGCCAAGGAGGAgtttaagagctatgctggaaacagcatagcaagtt
9976	CLEC2B	TCAAAAAAGAAAGCTTGCCA	tggaaaggacgaaacaccgTCAAAAAAGAAAGCTTGCCAgtttaagagctatgctggaaacagcatagcaagtt
338339	CLEC4D	AGTGATCTCAACATACTTGT	tggaaaggacgaaacaccgAGTGATCTCAACATACTTGTgtttaagagctatgctggaaacagcatagcaagtt
338339	CLEC4D	GGTTTCTACTAACTGTTGTT	tggaaaggacgaaacaccgGGTTTCTACTAACTGTTGTTgtttaagagctatgctggaaacagcatagcaagtt
338339	CLEC4D	TAGTGATCTCAACATACTTG	tggaaaggacgaaacaccgTAGTGATCTCAACATACTTGgtttaagagctatgctggaaacagcatagcaagtt
26253	CLEC4E	ACACAAATAGGCTAGCCATG	tggaaaggacgaaacaccgACACAAATAGGCTAGCCATGgtttaagagctatgctggaaacagcatagcaagtt
26253	CLEC4E	AGTTAATATTCTACATCTAT	tggaaaggacgaaacaccgAGTTAATATTCTACATCTATgtttaagagctatgctggaaacagcatagcaagtt
26253	CLEC4E	TAGAATATTAACTTGTTCTG	tggaaaggacgaaacaccgTAGAATATTAACTTGTTCTGgtttaagagctatgctggaaacagcatagcaagtt
129607	CMPK2	CGGCGGGAAACGAAACCCGG	tggaaaggacgaaacaccgCGGCGGGAAACGAAACCCGGgtttaagagctatgctggaaacagcatagcaagtt
129607	CMPK2	GCCTCGGAAACGAAACCTGG	tggaaaggacgaaacaccgGCCTCGGAAACGAAACCTGGgtttaagagctatgctggaaacagcatagcaagtt
129607	CMPK2	GGCGGGAAACGAAACCCGGA	tggaaaggacgaaacaccgGGCGGGAAACGAAACCCGGAgtttaagagctatgctggaaacagcatagcaagtt
23070	CMTR1	GAGGTCCAGGGGCGCCTGCG	tggaaaggacgaaacaccgGAGGTCCAGGGGCGCCTGCGgtttaagagctatgctggaaacagcatagcaagtt
23070	CMTR1	GCTCCACCTCTCAACCTGGG	tggaaaggacgaaacaccgGCTCCACCTCTCAACCTGGGgtttaagagctatgctggaaacagcatagcaagtt
23070	CMTR1	GGCCCCGGGAAAGGCAGCTG	tggaaaggacgaaacaccgGGCCCCGGGAAAGGCAGCTGgtttaagagctatgctggaaacagcatagcaagtt
1267	CNP	CCCGAAACTCTCGCCGCGCG	tggaaaggacgaaacaccgCCCGAAACTCTCGCCGCGCGgtttaagagctatgctggaaacagcatagcaagtt
1267	CNP	CCGAAACTCTCGCCGCGCGC	tggaaaggacgaaacaccgCCGAAACTCTCGCCGCGCGCgtttaagagctatgctggaaacagcatagcaagtt
1267	CNP	TTCGCAGCGCCTGCGCGCAG	tggaaaggacgaaacaccgTTCGCAGCGCCTGCGCGCAGgtttaagagctatgctggaaacagcatagcaagtt
1374	CPT1A	GGCGGGTGACTCCCGGCGCG	tggaaaggacgaaacaccgGGCGGGTGACTCCCGGCGCGgtttaagagctatgctggaaacagcatagcaagtt
1374	CPT1A	GGGTGACTCCCGGCGCGCGG	tggaaaggacgaaacaccgGGGTGACTCCCGGCGCGCGGgtttaagagctatgctggaaacagcatagcaagtt
1374	CPT1A	TCCCTCCCCTCCTAGCCCCG	tggaaaggacgaaacaccgTCCCTCCCCTCCTAGCCCCGgtttaagagctatgctggaaacagcatagcaagtt
1401	CRP	CCTGCCCCAACAAGCAATGT	tggaaaggacgaaacaccgCCTGCCCCAACAAGCAATGTgtttaagagctatgctggaaacagcatagcaagtt
1401	CRP	GTGTCAGAGCTTCGGGAAGA	tggaaaggacgaaacaccgGTGTCAGAGCTTCGGGAAGAgtttaagagctatgctggaaacagcatagcaagtt
1401	CRP	TGTCAGAGCTTCGGGAAGAG	tggaaaggacgaaacaccgTGTCAGAGCTTCGGGAAGAGgtttaagagctatgctggaaacagcatagcaagtt
1407	CRY1	AAACACACTTCAGAAACGTG	tggaaaggacgaaacaccgAAACACACTTCAGAAACGTGgtttaagagctatgctggaaacagcatagcaagtt
1407	CRY1	TCAGAAACGTGAGGTGCCGG	tggaaaggacgaaacaccgTCAGAAACGTGAGGTGCCGGgtttaagagctatgctggaaacagcatagcaagtt
1407	CRY1	TTTACTACACTGGCTCGGAG	tggaaaggacgaaacaccgTTTACTACACTGGCTCGGAGgtttaagagctatgctggaaacagcatagcaagtt
1435	CSF1	CACAGACACACACACTCCAG	tggaaaggacgaaacaccgCACAGACACACACACTCCAGgtttaagagctatgctggaaacagcatagcaagtt
1435	CSF1	GGCGGGGGAAGGCGGCTGAG	tggaaaggacgaaacaccgGGCGGGGGAAGGCGGCTGAGgtttaagagctatgctggaaacagcatagcaagtt
1435	CSF1	GTATGTGTGTGTCTGGCGCC	tggaaaggacgaaacaccgGTATGTGTGTGTCTGGCGCCgtttaagagctatgctggaaacagcatagcaagtt
1514	CTSL	ACAAGCCACGAACCGCGCCA	tggaaaggacgaaacaccgACAAGCCACGAACCGCGCCAgtttaagagctatgctggaaacagcatagcaagtt
1514	CTSL	GGGTGCTCTGATCCCTGGCG	tggaaaggacgaaacaccgGGGTGCTCTGATCCCTGGCGgtttaagagctatgctggaaacagcatagcaagtt
1514	CTSL	TGGCTGTGCCGGCAGCTGGG	tggaaaggacgaaacaccgTGGCTGTGCCGGCAGCTGGGgtttaagagctatgctggaaacagcatagcaagtt
1520	CTSS	ACTTTGTCCCCAAGACCATA	tggaaaggacgaaacaccgACTTTGTCCCCAAGACCATAgtttaagagctatgctggaaacagcatagcaagtt
1520	CTSS	CTATGGTCTTGGGGACAAAG	tggaaaggacgaaacaccgCTATGGTCTTGGGGACAAAGgtttaagagctatgctggaaacagcatagcaagtt
1520	CTSS	GACCATAGGGAAATGACTAG	tggaaaggacgaaacaccgGACCATAGGGAAATGACTAGgtttaagagctatgctggaaacagcatagcaagtt
6376	CX3CL1	ATGTTGCCAAGGAACCAAGC	tggaaaggacgaaacaccgATGTTGCCAAGGAACCAAGCgtttaagagctatgctggaaacagcatagcaagtt
6376	CX3CL1	CAACATCCTGAGGAATCCAG	tggaaaggacgaaacaccgCAACATCCTGAGGAATCCAGgtttaagagctatgctggaaacagcatagcaagtt
6376	CX3CL1	GATTCCTCAGGATGTTGCCA	tggaaaggacgaaacaccgGATTCCTCAGGATGTTGCCAgtttaagagctatgctggaaacagcatagcaagtt
3627	CXCL10	ATACCTTCGAGTCTGCAACA	tggaaaggacgaaacaccgATACCTTCGAGTCTGCAACAgtttaagagctatgctggaaacagcatagcaagtt
3627	CXCL10	GTCCCATGTTGCAGACTCGA	tggaaaggacgaaacaccgGTCCCATGTTGCAGACTCGAgtttaagagctatgctggaaacagcatagcaagtt
3627	CXCL10	GTTGACTTAGCAAAACCTGC	tggaaaggacgaaacaccgGTTGACTTAGCAAAACCTGCgtttaagagctatgctggaaacagcatagcaagtt
6373	CXCL11	AACACTACTGCAAATAGGAA	tggaaaggacgaaacaccgAACACTACTGCAAATAGGAAgtttaagagctatgctggaaacagcatagcaagtt
6373	CXCL11	CAACACTACTGCAAATAGGA	tggaaaggacgaaacaccgCAACACTACTGCAAATAGGAgtttaagagctatgctggaaacagcatagcaagtt
6373	CXCL11	CTTTCAACACTACTGCAAAT	tggaaaggacgaaacaccgCTTTCAACACTACTGCAAATgtttaagagctatgctggaaacagcatagcaagtt
4283	CXCL9	AACCCTAGTCTCAGATCCAA	tggaaaggacgaaacaccgAACCCTAGTCTCAGATCCAAgtttaagagctatgctggaaacagcatagcaagtt
4283	CXCL9	CACAAACTTGATTGTGCTGG	tggaaaggacgaaacaccgCACAAACTTGATTGTGCTGGgtttaagagctatgctggaaacagcatagcaagtt
4283	CXCL9	CCACAAACTTGATTGTGCTG	tggaaaggacgaaacaccgCCACAAACTTGATTGTGCTGgtttaagagctatgctggaaacagcatagcaagtt
1545	CYP1B1	GACGGGAGTCCGGGTCAAAG	tggaaaggacgaaacaccgGACGGGAGTCCGGGTCAAAGgtttaagagctatgctggaaacagcatagcaagtt
1545	CYP1B1	GAGTCCGGGTCAAAGCGGCC	tggaaaggacgaaacaccgGAGTCCGGGTCAAAGCGGCCgtttaagagctatgctggaaacagcatagcaagtt
1545	CYP1B1	GGACTCCCGTCCAGGCGCAC	tggaaaggacgaaacaccgGGACTCCCGTCCAGGCGCACgtttaagagctatgctggaaacagcatagcaagtt
9267	CYTH1	CGGGAGGAAGGCGGGGCCTC	tggaaaggacgaaacaccgCGGGAGGAAGGCGGGGCCTCgtttaagagctatgctggaaacagcatagcaagtt
9267	CYTH1	GCGCGCGCGGGAGGAAGGCG	tggaaaggacgaaacaccgGCGCGCGCGGGAGGAAGGCGgtttaagagctatgctggaaacagcatagcaagtt
9267	CYTH1	GGGGCGGGGCCTCGGGCCGG	tggaaaggacgaaacaccgGGGGCGGGGCCTCGGGCCGGgtttaagagctatgctggaaacagcatagcaagtt
55802	DCP1A	ACGCGGGCCTCGCGGCAGGG	tggaaaggacgaaacaccgACGCGGGCCTCGCGGCAGGGgtttaagagctatgctggaaacagcatagcaagtt
55802	DCP1A	CCGCCTCTACGCGGGCCTCG	tggaaaggacgaaacaccgCCGCCTCTACGCGGGCCTCGgtttaagagctatgctggaaacagcatagcaagtt
55802	DCP1A	TGACGTACCGCCCTGCCGCG	tggaaaggacgaaacaccgTGACGTACCGCCCTGCCGCGgtttaagagctatgctggaaacagcatagcaagtt
54541	DDIT4	AAGCAACGTTCTCTCCTGCC	tggaaaggacgaaacaccgAAGCAACGTTCTCTCCTGCCgtttaagagctatgctggaaacagcatagcaagtt
54541	DDIT4	CCACGACCCAATCCAGACCC	tggaaaggacgaaacaccgCCACGACCCAATCCAGACCCgtttaagagctatgctggaaacagcatagcaagtt
54541	DDIT4	CCGGAGTCCATTGGCCAAGG	tggaaaggacgaaacaccgCCGGAGTCCATTGGCCAAGGgtttaagagctatgctggaaacagcatagcaagtt
1654	DDX3X	ATCCCTTGAGCTTAGACCTG	tggaaaggacgaaacaccgATCCCTTGAGCTTAGACCTGgtttaagagctatgctggaaacagcatagcaagtt
1654	DDX3X	CACACCGCAATTCCCTGTCG	tggaaaggacgaaacaccgCACACCGCAATTCCCTGTCGgtttaagagctatgctggaaacagcatagcaagtt
1654	DDX3X	TCCCTCAGGTCTAAGCTCAA	tggaaaggacgaaacaccgTCCCTCAGGTCTAAGCTCAAgtttaagagctatgctggaaacagcatagcaagtt
55601	DDX60	GAATCTTAAGAAGGGGAGCA	tggaaaggacgaaacaccgGAATCTTAAGAAGGGGAGCAgtttaagagctatgctggaaacagcatagcaagtt
55601	DDX60	TCAATCAGAATCTTAAGAAG	tggaaaggacgaaacaccgTCAATCAGAATCTTAAGAAGgtttaagagctatgctggaaacagcatagcaagtt
55601	DDX60	TTCTTAAGATTCTGATTGAA	tggaaaggacgaaacaccgTTCTTAAGATTCTGATTGAAgtttaagagctatgctggaaacagcatagcaagtt
91351	DDX60L	ATTCTACCTCCAGAAAACTG	tggaaaggacgaaacaccgATTCTACCTCCAGAAAACTGgtttaagagctatgctggaaacagcatagcaagtt
91351	DDX60L	GAAAACTGCGGAAATCGAAA	tggaaaggacgaaacaccgGAAAACTGCGGAAATCGAAAgtttaagagctatgctggaaacagcatagcaagtt
91351	DDX60L	GGTAGAATATAGGTCTGCAT	tggaaaggacgaaacaccgGGTAGAATATAGGTCTGCATgtttaagagctatgctggaaacagcatagcaagtt
1672	DEFB1	CTCAGGGCAAATGACACCAG	tggaaaggacgaaacaccgCTCAGGGCAAATGACACCAGgtttaagagctatgctggaaacagcatagcaagtt
1672	DEFB1	GCTCAGGGCAAATGACACCA	tggaaaggacgaaacaccgGCTCAGGGCAAATGACACCAgtttaagagctatgctggaaacagcatagcaagtt
1672	DEFB1	TAGAAGTTCACCCTTGACTG	tggaaaggacgaaacaccgTAGAAGTTCACCCTTGACTGgtttaagagctatgctggaaacagcatagcaagtt
23258	DENND5A	ATCACGTCATCCTTTCCCCC	tggaaaggacgaaacaccgATCACGTCATCCTTTCCCCCgtttaagagctatgctggaaacagcatagcaagtt
23258	DENND5A	GCCGGCCGCAGCTTCCCGGG	tggaaaggacgaaacaccgGCCGGCCGCAGCTTCCCGGGgtttaagagctatgctggaaacagcatagcaagtt
23258	DENND5A	TGATGCTCTTCGGACCCCGC	tggaaaggacgaaacaccgTGATGCTCTTCGGACCCCGCgtttaagagctatgctggaaacagcatagcaagtt
10202	DHRS2	ATGTGGGTGTGGCCAGTTAA	tggaaaggacgaaacaccgATGTGGGTGTGGCCAGTTAAgtttaagagctatgctggaaacagcatagcaagtt
10202	DHRS2	GATGTGGGTGTGGCCAGTTA	tggaaaggacgaaacaccgGATGTGGGTGTGGCCAGTTAgtttaagagctatgctggaaacagcatagcaagtt
10202	DHRS2	TGTGTCTAGCCAATCTGGTG	tggaaaggacgaaacaccgTGTGTCTAGCCAATCTGGTGgtttaagagctatgctggaaacagcatagcaagtt
79132	DHX58	CTACAGGATCCTCTACGCTC	tggaaaggacgaaacaccgCTACAGGATCCTCTACGCTCgtttaagagctatgctggaaacagcatagcaagtt
79132	DHX58	GCAGAAGGGCCAGAGCGTAG	tggaaaggacgaaacaccgGCAGAAGGGCCAGAGCGTAGgtttaagagctatgctggaaacagcatagcaagtt
79132	DHX58	GGTTACAACTGACTGCAGAA	tggaaaggacgaaacaccgGGTTACAACTGACTGCAGAAgtttaagagctatgctggaaacagcatagcaagtt
151636	DTX3L	AGGCACCGGACCTACTCACC	tggaaaggacgaaacaccgAGGCACCGGACCTACTCACCgtttaagagctatgctggaaacagcatagcaagtt
151636	DTX3L	TCCCTGTGCTGTCTGCACCG	tggaaaggacgaaacaccgTCCCTGTGCTGTCTGCACCGgtttaagagctatgctggaaacagcatagcaagtt
151636	DTX3L	TCGGTGCAGACAGCACAGGG	tggaaaggacgaaacaccgTCGGTGCAGACAGCACAGGGgtttaagagctatgctggaaacagcatagcaagtt
1847	DUSP5	GCCGTGGCCACGCCCTGCAG	tggaaaggacgaaacaccgGCCGTGGCCACGCCCTGCAGgtttaagagctatgctggaaacagcatagcaagtt
1847	DUSP5	GGGCGTGGCCACGGCCCGAG	tggaaaggacgaaacaccgGGGCGTGGCCACGGCCCGAGgtttaagagctatgctggaaacagcatagcaagtt
1847	DUSP5	TGGGTGTTTCCCCGCCCCTC	tggaaaggacgaaacaccgTGGGTGTTTCCCCGCCCCTCgtttaagagctatgctggaaacagcatagcaagtt
6993	DYNLT1	CCACCCACGGGCCCCGCCCA	tggaaaggacgaaacaccgCCACCCACGGGCCCCGCCCAgtttaagagctatgctggaaacagcatagcaagtt
6993	DYNLT1	CTGAGGGTCCGGGCAGCGAA	tggaaaggacgaaacaccgCTGAGGGTCCGGGCAGCGAAgtttaagagctatgctggaaacagcatagcaagtt
6993	DYNLT1	TCAGTGACCCCATCCCTGGG	tggaaaggacgaaacaccgTCAGTGACCCCATCCCTGGGgtttaagagctatgctggaaacagcatagcaagtt
30844	EHD4	AGAGAGCTCGTCTGAATAGT	tggaaaggacgaaacaccgAGAGAGCTCGTCTGAATAGTgtttaagagctatgctggaaacagcatagcaagtt
30844	EHD4	GGCGAGCGCGCGTGACGTAG	tggaaaggacgaaacaccgGGCGAGCGCGCGTGACGTAGgtttaagagctatgctggaaacagcatagcaagtt
30844	EHD4	TGGCAGAGATCCAATCAGGA	tggaaaggacgaaacaccgTGGCAGAGATCCAATCAGGAgtttaagagctatgctggaaacagcatagcaagtt
51386	EIF3L	CTGAGACAGCCATATCCAGA	tggaaaggacgaaacaccgCTGAGACAGCCATATCCAGAgtttaagagctatgctggaaacagcatagcaagtt
51386	EIF3L	GGAAACCGGAAGCCTTTCCG	tggaaaggacgaaacaccgGGAAACCGGAAGCCTTTCCGgtttaagagctatgctggaaacagcatagcaagtt
51386	EIF3L	TGGCTGTCTCAGATGGCCAG	tggaaaggacgaaacaccgTGGCTGTCTCAGATGGCCAGgtttaagagctatgctggaaacagcatagcaagtt
23052	ENDOD1	AAGATGGCTGCAGAGGCCCA	tggaaaggacgaaacaccgAAGATGGCTGCAGAGGCCCAgtttaagagctatgctggaaacagcatagcaagtt
23052	ENDOD1	CATCTTCAGGGAGGGAGGCG	tggaaaggacgaaacaccgCATCTTCAGGGAGGGAGGCGgtttaagagctatgctggaaacagcatagcaagtt
23052	ENDOD1	GTTGTCAGCATCGCGGAGCG	tggaaaggacgaaacaccgGTTGTCAGCATCGCGGAGCGgtttaagagctatgctggaaacagcatagcaagtt
5167	ENPP1	ACACCCGGCTCTCGCAGTCA	tggaaaggacgaaacaccgACACCCGGCTCTCGCAGTCAgtttaagagctatgctggaaacagcatagcaagtt
5167	ENPP1	GAGCCAAGGATCTGACCGCG	tggaaaggacgaaacaccgGAGCCAAGGATCTGACCGCGgtttaagagctatgctggaaacagcatagcaagtt
5167	ENPP1	GGCAAAGCGACTCAACGCCC	tggaaaggacgaaacaccgGGCAAAGCGACTCAACGCCCgtttaagagctatgctggaaacagcatagcaagtt
94240	EPSTI1	ATACGTGGGGAAGTTCTCTG	tggaaaggacgaaacaccgATACGTGGGGAAGTTCTCTGgtttaagagctatgctggaaacagcatagcaagtt
94240	EPSTI1	GCCTCAGTGGAGAATACGTG	tggaaaggacgaaacaccgGCCTCAGTGGAGAATACGTGgtttaagagctatgctggaaacagcatagcaagtt
94240	EPSTI1	TCCCCACGTATTCTCCACTG	tggaaaggacgaaacaccgTCCCCACGTATTCTCCACTGgtttaagagctatgctggaaacagcatagcaagtt
64167	ERAP2	CGCAGGTGTGAATGGAGCTT	tggaaaggacgaaacaccgCGCAGGTGTGAATGGAGCTTgtttaagagctatgctggaaacagcatagcaagtt
64167	ERAP2	TAGCTGGTTCATTATCACGC	tggaaaggacgaaacaccgTAGCTGGTTCATTATCACGCgtttaagagctatgctggaaacagcatagcaagtt
64167	ERAP2	TGAGTACAGTAAGTACTAGC	tggaaaggacgaaacaccgTGAGTACAGTAAGTACTAGCgtttaagagctatgctggaaacagcatagcaagtt
10613	ERLIN1	AGAAAGCGACTTGCCTCCAA	tggaaaggacgaaacaccgAGAAAGCGACTTGCCTCCAAgtttaagagctatgctggaaacagcatagcaagtt
10613	ERLIN1	GGACAAAATTCTCCTAGCCG	tggaaaggacgaaacaccgGGACAAAATTCTCCTAGCCGgtttaagagctatgctggaaacagcatagcaagtt
10613	ERLIN1	TGCCTCCAAAGGAGCCTGCG	tggaaaggacgaaacaccgTGCCTCCAAAGGAGCCTGCGgtttaagagctatgctggaaacagcatagcaagtt
2131	EXT1	ACGCTCGGCCAATGGCAGCG	tggaaaggacgaaacaccgACGCTCGGCCAATGGCAGCGgtttaagagctatgctggaaacagcatagcaagtt
2131	EXT1	GGCCGAGCGTCACGTCCGGG	tggaaaggacgaaacaccgGGCCGAGCGTCACGTCCGGGgtttaagagctatgctggaaacagcatagcaagtt
2131	EXT1	GGGGTTATGAATGGGCGCAG	tggaaaggacgaaacaccgGGGGTTATGAATGGGCGCAGgtttaagagctatgctggaaacagcatagcaagtt
26270	FBXO6	GCACTAGTTCCTTCCTTATG	tggaaaggacgaaacaccgGCACTAGTTCCTTCCTTATGgtttaagagctatgctggaaacagcatagcaagtt
26270	FBXO6	GCATAAGGAAGGAACTAGTG	tggaaaggacgaaacaccgGCATAAGGAAGGAACTAGTGgtttaagagctatgctggaaacagcatagcaagtt
26270	FBXO6	TAAGGAAGGAACTAGTGCGG	tggaaaggacgaaacaccgTAAGGAAGGAACTAGTGCGGgtttaagagctatgctggaaacagcatagcaagtt
2867	FFAR2	ACCAACTCGTGGCTTCCCAA	tggaaaggacgaaacaccgACCAACTCGTGGCTTCCCAAgtttaagagctatgctggaaacagcatagcaagtt
2867	FFAR2	CTCTGGAGGAGACCAACTCG	tggaaaggacgaaacaccgCTCTGGAGGAGACCAACTCGgtttaagagctatgctggaaacagcatagcaagtt
2867	FFAR2	TTGCCATCATGTGTCTCTGG	tggaaaggacgaaacaccgTTGCCATCATGTGTCTCTGGgtttaagagctatgctggaaacagcatagcaagtt
2289	FKBP5	AAGGGCAAGGGCCAGACACG	tggaaaggacgaaacaccgAAGGGCAAGGGCCAGACACGgtttaagagctatgctggaaacagcatagcaagtt
2289	FKBP5	AGGGCAAGGGCCAGACACGT	tggaaaggacgaaacaccgAGGGCAAGGGCCAGACACGTgtttaagagctatgctggaaacagcatagcaagtt
2289	FKBP5	ATGGCCCCCACAAAGGGCAA	tggaaaggacgaaacaccgATGGCCCCCACAAAGGGCAAgtttaagagctatgctggaaacagcatagcaagtt
2321	FLT1	CGAGCCTGGGAGGAAGAAGA	tggaaaggacgaaacaccgCGAGCCTGGGAGGAAGAAGAgtttaagagctatgctggaaacagcatagcaagtt
2321	FLT1	CGCCCCTCTCCGTAGCCGCA	tggaaaggacgaaacaccgCGCCCCTCTCCGTAGCCGCAgtttaagagctatgctggaaacagcatagcaagtt
2321	FLT1	CTCCCAGGCTCGCTTCCCTG	tggaaaggacgaaacaccgCTCCCAGGCTCGCTTCCCTGgtttaagagctatgctggaaacagcatagcaagtt
64778	FNDC3B	CTGCGAGTCTGCGATTGTGG	tggaaaggacgaaacaccgCTGCGAGTCTGCGATTGTGGgtttaagagctatgctggaaacagcatagcaagtt
64778	FNDC3B	GAGTCTGCGATTGTGGCGGC	tggaaaggacgaaacaccgGAGTCTGCGATTGTGGCGGCgtttaagagctatgctggaaacagcatagcaagtt
64778	FNDC3B	GTGGCGGCCGGTATATTCGG	tggaaaggacgaaacaccgGTGGCGGCCGGTATATTCGGgtttaagagctatgctggaaacagcatagcaagtt
64838	FNDC4	CCGAGAGGACGGGAGTGAGG	tggaaaggacgaaacaccgCCGAGAGGACGGGAGTGAGGgtttaagagctatgctggaaacagcatagcaagtt
64838	FNDC4	GTCGTGGGAGGAGCCCCGAG	tggaaaggacgaaacaccgGTCGTGGGAGGAGCCCCGAGgtttaagagctatgctggaaacagcatagcaagtt
64838	FNDC4	TGGGAGGAGCCCCGAGAGGA	tggaaaggacgaaacaccgTGGGAGGAGCCCCGAGAGGAgtttaagagctatgctggaaacagcatagcaagtt
10468	FST	GCCGCGCACACCCTCGCTCG	tggaaaggacgaaacaccgGCCGCGCACACCCTCGCTCGgtttaagagctatgctggaaacagcatagcaagtt
10468	FST	GGGCGGTCTCCCAGTGTGTG	tggaaaggacgaaacaccgGGGCGGTCTCCCAGTGTGTGgtttaagagctatgctggaaacagcatagcaagtt
10468	FST	GGGTGTGCGCGGCTCCTTGG	tggaaaggacgaaacaccgGGGTGTGCGCGGCTCCTTGGgtttaagagctatgctggaaacagcatagcaagtt
2526	FUT4	CAGTGGAAGAAAGGGACGGG	tggaaaggacgaaacaccgCAGTGGAAGAAAGGGACGGGgtttaagagctatgctggaaacagcatagcaagtt
2526	FUT4	GCGCAGTGGAAGAAAGGGAC	tggaaaggacgaaacaccgGCGCAGTGGAAGAAAGGGACgtttaagagctatgctggaaacagcatagcaagtt
2526	FUT4	GGCGCAGTGGAAGAAAGGGA	tggaaaggacgaaacaccgGGCGCAGTGGAAGAAAGGGAgtttaagagctatgctggaaacagcatagcaagtt
7855	FZD5	CGTCCCCGCCCACTGCCCCG	tggaaaggacgaaacaccgCGTCCCCGCCCACTGCCCCGgtttaagagctatgctggaaacagcatagcaagtt
7855	FZD5	GACGCGCGGAGAGCTTGGCG	tggaaaggacgaaacaccgGACGCGCGGAGAGCTTGGCGgtttaagagctatgctggaaacagcatagcaagtt
7855	FZD5	GCGCGGAGAGCTTGGCGAGG	tggaaaggacgaaacaccgGCGCGGAGAGCTTGGCGAGGgtttaagagctatgctggaaacagcatagcaagtt
2538	G6PC	ACATGTTTGCATCAACCTAC	tggaaaggacgaaacaccgACATGTTTGCATCAACCTACgtttaagagctatgctggaaacagcatagcaagtt
2538	G6PC	ATCAAAGGTGCATCACCAGT	tggaaaggacgaaacaccgATCAAAGGTGCATCACCAGTgtttaagagctatgctggaaacagcatagcaagtt
2538	G6PC	GGTTGATGCAAACATGTTCA	tggaaaggacgaaacaccgGGTTGATGCAAACATGTTCAgtttaagagctatgctggaaacagcatagcaagtt
2580	GAK	CCGGAAGTTCATCGCAAGCC	tggaaaggacgaaacaccgCCGGAAGTTCATCGCAAGCCgtttaagagctatgctggaaacagcatagcaagtt
2580	GAK	GCGCAGGCGCGGAGGTCTGA	tggaaaggacgaaacaccgGCGCAGGCGCGGAGGTCTGAgtttaagagctatgctggaaacagcatagcaagtt
2580	GAK	TGACGGAGACAGCGCGTGCG	tggaaaggacgaaacaccgTGACGGAGACAGCGCGTGCGgtttaagagctatgctggaaacagcatagcaagtt
2590	GALNT2	CGCGCGGTGCTACTGCTCGG	tggaaaggacgaaacaccgCGCGCGGTGCTACTGCTCGGgtttaagagctatgctggaaacagcatagcaagtt
2590	GALNT2	GAGCAGTAGCACCGCGCGGG	tggaaaggacgaaacaccgGAGCAGTAGCACCGCGCGGGgtttaagagctatgctggaaacagcatagcaagtt
2590	GALNT2	GCCGAGCAGTAGCACCGCGC	tggaaaggacgaaacaccgGCCGAGCAGTAGCACCGCGCgtttaagagctatgctggaaacagcatagcaagtt
2629	GBA	ATGCCCTATAAAACTCTGGA	tggaaaggacgaaacaccgATGCCCTATAAAACTCTGGAgtttaagagctatgctggaaacagcatagcaagtt
2629	GBA	TATAATCTGTAACAGATGAG	tggaaaggacgaaacaccgTATAATCTGTAACAGATGAGgtttaagagctatgctggaaacagcatagcaagtt
2629	GBA	TATGCCCTATAAAACTCTGG	tggaaaggacgaaacaccgTATGCCCTATAAAACTCTGGgtttaagagctatgctggaaacagcatagcaagtt
57733	GBA3	AATCCAAGATACTTTGTACA	tggaaaggacgaaacaccgAATCCAAGATACTTTGTACAgtttaagagctatgctggaaacagcatagcaagtt
57733	GBA3	TGGCCTTGTACAAAGTATCT	tggaaaggacgaaacaccgTGGCCTTGTACAAAGTATCTgtttaagagctatgctggaaacagcatagcaagtt
57733	GBA3	TTGGATTCTTATCAAGGCTG	tggaaaggacgaaacaccgTTGGATTCTTATCAAGGCTGgtttaagagctatgctggaaacagcatagcaagtt
2633	GBP1	AAATCTTTAAACCCTCCCAC	tggaaaggacgaaacaccgAAATCTTTAAACCCTCCCACgtttaagagctatgctggaaacagcatagcaagtt
2633	GBP1	AATTAGTGGAGTGTGCCAGT	tggaaaggacgaaacaccgAATTAGTGGAGTGTGCCAGTgtttaagagctatgctggaaacagcatagcaagtt
2633	GBP1	GAATTAGTGGAGTGTGCCAG	tggaaaggacgaaacaccgGAATTAGTGGAGTGTGCCAGgtttaagagctatgctggaaacagcatagcaagtt
2634	GBP2	GGAATTGTTGACAGCTGTGC	tggaaaggacgaaacaccgGGAATTGTTGACAGCTGTGCgtttaagagctatgctggaaacagcatagcaagtt
2634	GBP2	TGACAGCTGTGCTGGTAAGA	tggaaaggacgaaacaccgTGACAGCTGTGCTGGTAAGAgtttaagagctatgctggaaacagcatagcaagtt
2634	GBP2	TTTGTCATGATTTCTCAACC	tggaaaggacgaaacaccgTTTGTCATGATTTCTCAACCgtttaagagctatgctggaaacagcatagcaagtt
2635	GBP3	AACTGAAAGTACTTCTTTCA	tggaaaggacgaaacaccgAACTGAAAGTACTTCTTTCAgtttaagagctatgctggaaacagcatagcaagtt
2635	GBP3	TCTGGATTCTGCTAGTAGGA	tggaaaggacgaaacaccgTCTGGATTCTGCTAGTAGGAgtttaagagctatgctggaaacagcatagcaagtt
2635	GBP3	TTCTGGATTCTGCTAGTAGG	tggaaaggacgaaacaccgTTCTGGATTCTGCTAGTAGGgtttaagagctatgctggaaacagcatagcaagtt
115361	GBP4	GTTTCAGGAGTCTGGTGTGG	tggaaaggacgaaacaccgGTTTCAGGAGTCTGGTGTGGgtttaagagctatgctggaaacagcatagcaagtt
115361	GBP4	TGAGTTTCAGGAGTCTGGTG	tggaaaggacgaaacaccgTGAGTTTCAGGAGTCTGGTGgtttaagagctatgctggaaacagcatagcaagtt
115361	GBP4	TTATCAAGACAGGAAACTAA	tggaaaggacgaaacaccgTTATCAAGACAGGAAACTAAgtttaagagctatgctggaaacagcatagcaagtt
115362	GBP5	ATAAGAGAAGTAGCCAGCAG	tggaaaggacgaaacaccgATAAGAGAAGTAGCCAGCAGgtttaagagctatgctggaaacagcatagcaagtt
115362	GBP5	CTAGCTCAAGGTTTGTAAAT	tggaaaggacgaaacaccgCTAGCTCAAGGTTTGTAAATgtttaagagctatgctggaaacagcatagcaagtt
115362	GBP5	TGCTGGCTACTTCTCTTATC	tggaaaggacgaaacaccgTGCTGGCTACTTCTCTTATCgtttaagagctatgctggaaacagcatagcaagtt
25801	GCA	AAGTGTGGGACTCAGCCAAT	tggaaaggacgaaacaccgAAGTGTGGGACTCAGCCAATgtttaagagctatgctggaaacagcatagcaagtt
25801	GCA	CTGAGTTGGCTCCAAAGTGT	tggaaaggacgaaacaccgCTGAGTTGGCTCCAAAGTGTgtttaagagctatgctggaaacagcatagcaagtt
25801	GCA	GCTGAGTTGGCTCCAAAGTG	tggaaaggacgaaacaccgGCTGAGTTGGCTCCAAAGTGgtttaagagctatgctggaaacagcatagcaagtt
2643	GCH1	ACCCCTGCTGGGGACCCCGG	tggaaaggacgaaacaccgACCCCTGCTGGGGACCCCGGgtttaagagctatgctggaaacagcatagcaagtt
2643	GCH1	CCCTCGGCCTCCCGCCCCCG	tggaaaggacgaaacaccgCCCTCGGCCTCCCGCCCCCGgtttaagagctatgctggaaacagcatagcaagtt
2643	GCH1	CGGAGCCGCGACCCCTGCTG	tggaaaggacgaaacaccgCGGAGCCGCGACCCCTGCTGgtttaagagctatgctggaaacagcatagcaagtt
9518	GDF15	ACACTCCAATGACCACAGCT	tggaaaggacgaaacaccgACACTCCAATGACCACAGCTgtttaagagctatgctggaaacagcatagcaagtt
9518	GDF15	CTCCAATGACCACAGCTGGG	tggaaaggacgaaacaccgCTCCAATGACCACAGCTGGGgtttaagagctatgctggaaacagcatagcaagtt
9518	GDF15	GGTCTGGGGGTGTATTTAGG	tggaaaggacgaaacaccgGGTCTGGGGGTGTATTTAGGgtttaagagctatgctggaaacagcatagcaagtt
2669	GEM	ACGTCAGCGCCCCCGCCGGG	tggaaaggacgaaacaccgACGTCAGCGCCCCCGCCGGGgtttaagagctatgctggaaacagcatagcaagtt
2669	GEM	GAGTAACTGATTTAGCCAAG	tggaaaggacgaaacaccgGAGTAACTGATTTAGCCAAGgtttaagagctatgctggaaacagcatagcaagtt
2669	GEM	GCAGAGCCGCCCCCTCCCGG	tggaaaggacgaaacaccgGCAGAGCCGCCCCCTCCCGGgtttaagagctatgctggaaacagcatagcaagtt
26157	GIMAP2	GAATTTCAAACACAGGCACG	tggaaaggacgaaacaccgGAATTTCAAACACAGGCACGgtttaagagctatgctggaaacagcatagcaagtt
26157	GIMAP2	GTAGTTATTTGCTGTCATGT	tggaaaggacgaaacaccgGTAGTTATTTGCTGTCATGTgtttaagagctatgctggaaacagcatagcaagtt
26157	GIMAP2	TTTCAAACACAGGCACGTGG	tggaaaggacgaaacaccgTTTCAAACACAGGCACGTGGgtttaagagctatgctggaaacagcatagcaagtt
2701	GJA4	ACAGGCCCACCTCCCCGGAG	tggaaaggacgaaacaccgACAGGCCCACCTCCCCGGAGgtttaagagctatgctggaaacagcatagcaagtt
2701	GJA4	GACTCCCTAAACCCACTCCG	tggaaaggacgaaacaccgGACTCCCTAAACCCACTCCGgtttaagagctatgctggaaacagcatagcaagtt
2701	GJA4	TCCCTAAACCCACTCCGGGG	tggaaaggacgaaacaccgTCCCTAAACCCACTCCGGGGgtttaagagctatgctggaaacagcatagcaagtt
2710	GK	CCTGGAGCCTTGGGGGTACG	tggaaaggacgaaacaccgCCTGGAGCCTTGGGGGTACGgtttaagagctatgctggaaacagcatagcaagtt
2710	GK	GACACGCCCCTGGAGCCTTG	tggaaaggacgaaacaccgGACACGCCCCTGGAGCCTTGgtttaagagctatgctggaaacagcatagcaagtt
2710	GK	GCGTACCCCCAAGGCTCCAG	tggaaaggacgaaacaccgGCGTACCCCCAAGGCTCCAGgtttaagagctatgctggaaacagcatagcaagtt
152007	GLIPR2	CCAGGGGTGAGCTCTCCGGG	tggaaaggacgaaacaccgCCAGGGGTGAGCTCTCCGGGgtttaagagctatgctggaaacagcatagcaagtt
152007	GLIPR2	CTTATAAGGAGCGACAGCTG	tggaaaggacgaaacaccgCTTATAAGGAGCGACAGCTGgtttaagagctatgctggaaacagcatagcaagtt
152007	GLIPR2	TAAGGAGCGACAGCTGAGGG	tggaaaggacgaaacaccgTAAGGAGCGACAGCTGAGGGgtttaagagctatgctggaaacagcatagcaagtt
2745	GLRX	AACTAGTGAAGTATACCAGA	tggaaaggacgaaacaccgAACTAGTGAAGTATACCAGAgtttaagagctatgctggaaacagcatagcaagtt
2745	GLRX	ATAGCAAGTATTGCATTCCT	tggaaaggacgaaacaccgATAGCAAGTATTGCATTCCTgtttaagagctatgctggaaacagcatagcaagtt
2745	GLRX	TTCACTAGTTAGCAATGCCC	tggaaaggacgaaacaccgTTCACTAGTTAGCAATGCCCgtttaagagctatgctggaaacagcatagcaagtt
2766	GMPR	ACTGGTTAGGGACAGATTGG	tggaaaggacgaaacaccgACTGGTTAGGGACAGATTGGgtttaagagctatgctggaaacagcatagcaagtt
2766	GMPR	CAGACTGGTTAGGGACAGAT	tggaaaggacgaaacaccgCAGACTGGTTAGGGACAGATgtttaagagctatgctggaaacagcatagcaagtt
2766	GMPR	TGCCTCTCAACCCCTGCCTG	tggaaaggacgaaacaccgTGCCTCTCAACCCCTGCCTGgtttaagagctatgctggaaacagcatagcaagtt
253635	GPATCH11	ACAAGGGAAGAGCGCTTGCG	tggaaaggacgaaacaccgACAAGGGAAGAGCGCTTGCGgtttaagagctatgctggaaacagcatagcaagtt
253635	GPATCH11	ACTCTATTGGAAATTCGCGG	tggaaaggacgaaacaccgACTCTATTGGAAATTCGCGGgtttaagagctatgctggaaacagcatagcaagtt
253635	GPATCH11	CTCTATTGGAAATTCGCGGC	tggaaaggacgaaacaccgCTCTATTGGAAATTCGCGGCgtttaagagctatgctggaaacagcatagcaagtt
2877	GPX2	GCCCTTCCCAGGTTGCAGCA	tggaaaggacgaaacaccgGCCCTTCCCAGGTTGCAGCAgtttaagagctatgctggaaacagcatagcaagtt
2877	GPX2	GCCTTGTTCAGTCTGTTAAT	tggaaaggacgaaacaccgGCCTTGTTCAGTCTGTTAATgtttaagagctatgctggaaacagcatagcaagtt
2877	GPX2	TTGTTCAGTCTGTTAATAGG	tggaaaggacgaaacaccgTTGTTCAGTCTGTTAATAGGgtttaagagctatgctggaaacagcatagcaagtt
79792	GSDMD	AAGGTTCCTCCGGACGCGCG	tggaaaggacgaaacaccgAAGGTTCCTCCGGACGCGCGgtttaagagctatgctggaaacagcatagcaagtt
79792	GSDMD	CACCAGCCTCGCGCGTCCGG	tggaaaggacgaaacaccgCACCAGCCTCGCGCGTCCGGgtttaagagctatgctggaaacagcatagcaagtt
79792	GSDMD	CAGGATGGGGCGCCAAGCCA	tggaaaggacgaaacaccgCAGGATGGGGCGCCAAGCCAgtttaagagctatgctggaaacagcatagcaagtt
9567	GTPBP1	CAAAACTCCAGCCGCGTACT	tggaaaggacgaaacaccgCAAAACTCCAGCCGCGTACTgtttaagagctatgctggaaacagcatagcaagtt
9567	GTPBP1	GGTACGTGTCACCCAGTACG	tggaaaggacgaaacaccgGGTACGTGTCACCCAGTACGgtttaagagctatgctggaaacagcatagcaagtt
9567	GTPBP1	GTCGACTGTTTCTTAGCTAG	tggaaaggacgaaacaccgGTCGACTGTTTCTTAGCTAGgtttaagagctatgctggaaacagcatagcaagtt
54676	GTPBP2	ACAACTCCCAGGAGGCATCG	tggaaaggacgaaacaccgACAACTCCCAGGAGGCATCGgtttaagagctatgctggaaacagcatagcaagtt
54676	GTPBP2	CCTGGGGACTCTATATCCCG	tggaaaggacgaaacaccgCCTGGGGACTCTATATCCCGgtttaagagctatgctggaaacagcatagcaagtt
54676	GTPBP2	GCCGCCCTACAACTCCCAGG	tggaaaggacgaaacaccgGCCGCCCTACAACTCCCAGGgtttaagagctatgctggaaacagcatagcaagtt
3002	GZMB	ATGAGACACCACAAAACCAG	tggaaaggacgaaacaccgATGAGACACCACAAAACCAGgtttaagagctatgctggaaacagcatagcaagtt
3002	GZMB	GAGACACCACAAAACCAGAG	tggaaaggacgaaacaccgGAGACACCACAAAACCAGAGgtttaagagctatgctggaaacagcatagcaagtt
3002	GZMB	TGAGACACCACAAAACCAGA	tggaaaggacgaaacaccgTGAGACACCACAAAACCAGAgtttaagagctatgctggaaacagcatagcaagtt
145864	HAPLN3	CGCGCACCTTTCCCTCCCAA	tggaaaggacgaaacaccgCGCGCACCTTTCCCTCCCAAgtttaagagctatgctggaaacagcatagcaagtt
145864	HAPLN3	GGTGCGCGTGTTCCTTTAAG	tggaaaggacgaaacaccgGGTGCGCGTGTTCCTTTAAGgtttaagagctatgctggaaacagcatagcaagtt
145864	HAPLN3	TTCGAGCCCAGCCCTTGGGA	tggaaaggacgaaacaccgTTCGAGCCCAGCCCTTGGGAgtttaagagctatgctggaaacagcatagcaagtt
10014	HDAC5	CCAACCCCTCCCCTGCCTCT	tggaaaggacgaaacaccgCCAACCCCTCCCCTGCCTCTgtttaagagctatgctggaaacagcatagcaagtt
10014	HDAC5	GAGGGCCGAGAGGCAGGGGA	tggaaaggacgaaacaccgGAGGGCCGAGAGGCAGGGGAgtttaagagctatgctggaaacagcatagcaagtt
10014	HDAC5	GTCGCTGGCCCCGCCCGGCG	tggaaaggacgaaacaccgGTCGCTGGCCCCGCCCGGCGgtttaagagctatgctggaaacagcatagcaagtt
57493	HEG1	ACATGCTAATTAGCCCGGGC	tggaaaggacgaaacaccgACATGCTAATTAGCCCGGGCgtttaagagctatgctggaaacagcatagcaagtt
57493	HEG1	CCGGGCTAATTAGCATGTAG	tggaaaggacgaaacaccgCCGGGCTAATTAGCATGTAGgtttaagagctatgctggaaacagcatagcaagtt
57493	HEG1	TACATGCTAATTAGCCCGGG	tggaaaggacgaaacaccgTACATGCTAATTAGCCCGGGgtttaagagctatgctggaaacagcatagcaagtt
85441	HELZ2	AGAGGACGCCCCTCCCTGAA	tggaaaggacgaaacaccgAGAGGACGCCCCTCCCTGAAgtttaagagctatgctggaaacagcatagcaagtt
85441	HELZ2	CCCGAGGTTCCCTCGCAGCG	tggaaaggacgaaacaccgCCCGAGGTTCCCTCGCAGCGgtttaagagctatgctggaaacagcatagcaagtt
85441	HELZ2	TTCCCGAGGTTCCCTCGCAG	tggaaaggacgaaacaccgTTCCCGAGGTTCCCTCGCAGgtttaagagctatgctggaaacagcatagcaagtt
51191	HERC5	AAACTGTAATGAGAGTGACT	tggaaaggacgaaacaccgAAACTGTAATGAGAGTGACTgtttaagagctatgctggaaacagcatagcaagtt
51191	HERC5	AATGAGAGTGACTTGGCAGG	tggaaaggacgaaacaccgAATGAGAGTGACTTGGCAGGgtttaagagctatgctggaaacagcatagcaagtt
51191	HERC5	TGTAATGAGAGTGACTTGGC	tggaaaggacgaaacaccgTGTAATGAGAGTGACTTGGCgtttaagagctatgctggaaacagcatagcaagtt
55008	HERC6	AGCGGGATGTACTTCTGTTG	tggaaaggacgaaacaccgAGCGGGATGTACTTCTGTTGgtttaagagctatgctggaaacagcatagcaagtt
55008	HERC6	CGTTCGGGAGCCTGTCGCAG	tggaaaggacgaaacaccgCGTTCGGGAGCCTGTCGCAGgtttaagagctatgctggaaacagcatagcaagtt
55008	HERC6	TCGCCTGCTCCGGATTCCGT	tggaaaggacgaaacaccgTCGCCTGCTCCGGATTCCGTgtttaagagctatgctggaaacagcatagcaagtt
3099	HK2	GATGATTGGCTGCGCCACGG	tggaaaggacgaaacaccgGATGATTGGCTGCGCCACGGgtttaagagctatgctggaaacagcatagcaagtt
3099	HK2	GCGCAGCCAATCATCGCTCA	tggaaaggacgaaacaccgGCGCAGCCAATCATCGCTCAgtttaagagctatgctggaaacagcatagcaagtt
3099	HK2	TGCCGGCTCCGGTGTCTGAG	tggaaaggacgaaacaccgTGCCGGCTCCGGTGTCTGAGgtttaagagctatgctggaaacagcatagcaagtt
10855	HPSE	CAGTGGGAGGGATGCAGAAG	tggaaaggacgaaacaccgCAGTGGGAGGGATGCAGAAGgtttaagagctatgctggaaacagcatagcaagtt
10855	HPSE	GATGCAGAAGAGGAGTGGGA	tggaaaggacgaaacaccgGATGCAGAAGAGGAGTGGGAgtttaagagctatgctggaaacagcatagcaagtt
10855	HPSE	GGGGTTGGATTGGGAGCAGT	tggaaaggacgaaacaccgGGGGTTGGATTGGGAGCAGTgtttaagagctatgctggaaacagcatagcaagtt
84941	HSH2D	AAGCAGGTGAGCCCTGGGGG	tggaaaggacgaaacaccgAAGCAGGTGAGCCCTGGGGGgtttaagagctatgctggaaacagcatagcaagtt
84941	HSH2D	CTCAAGCAGGTGAGCCCTGG	tggaaaggacgaaacaccgCTCAAGCAGGTGAGCCCTGGgtttaagagctatgctggaaacagcatagcaagtt
84941	HSH2D	GCTTTGTTGGACTGCAGACA	tggaaaggacgaaacaccgGCTTTGTTGGACTGCAGACAgtttaagagctatgctggaaacagcatagcaagtt
3620	IDO1	AAATGAAACCATTCCAAAAG	tggaaaggacgaaacaccgAAATGAAACCATTCCAAAAGgtttaagagctatgctggaaacagcatagcaagtt
3620	IDO1	GTGACCACAGTTTATCACAG	tggaaaggacgaaacaccgGTGACCACAGTTTATCACAGgtttaagagctatgctggaaacagcatagcaagtt
3620	IDO1	TGAGAAATTACTTCCACTTT	tggaaaggacgaaacaccgTGAGAAATTACTTCCACTTTgtttaagagctatgctggaaacagcatagcaagtt
3428	IFI16	AAATGAACAGTTTCCTGGCA	tggaaaggacgaaacaccgAAATGAACAGTTTCCTGGCAgtttaagagctatgctggaaacagcatagcaagtt
3428	IFI16	AATGAACAGTTTCCTGGCAA	tggaaaggacgaaacaccgAATGAACAGTTTCCTGGCAAgtttaagagctatgctggaaacagcatagcaagtt
3428	IFI16	CTGGCAAGGGCTGGAGCATG	tggaaaggacgaaacaccgCTGGCAAGGGCTGGAGCATGgtttaagagctatgctggaaacagcatagcaagtt
3429	IFI27	TCTTCTGGACTGCGCATGAG	tggaaaggacgaaacaccgTCTTCTGGACTGCGCATGAGgtttaagagctatgctggaaacagcatagcaagtt
3429	IFI27	TTCTTCTGGACTGCGCATGA	tggaaaggacgaaacaccgTTCTTCTGGACTGCGCATGAgtttaagagctatgctggaaacagcatagcaagtt
3429	IFI27	TTTCTTCTGGACTGCGCATG	tggaaaggacgaaacaccgTTTCTTCTGGACTGCGCATGgtttaagagctatgctggaaacagcatagcaagtt
10437	IFI30	ACGCTGGCCCGGGACCCGAG	tggaaaggacgaaacaccgACGCTGGCCCGGGACCCGAGgtttaagagctatgctggaaacagcatagcaagtt
10437	IFI30	GACGCTGGCCCGGGACCCGA	tggaaaggacgaaacaccgGACGCTGGCCCGGGACCCGAgtttaagagctatgctggaaacagcatagcaagtt
10437	IFI30	TCCCGATGCCCACGCCCCTC	tggaaaggacgaaacaccgTCCCGATGCCCACGCCCCTCgtttaagagctatgctggaaacagcatagcaagtt
3430	IFI35	ACCAAGAAGGCTCCTCCCAG	tggaaaggacgaaacaccgACCAAGAAGGCTCCTCCCAGgtttaagagctatgctggaaacagcatagcaagtt
3430	IFI35	CACTCAGCCAGGCTGCCTCA	tggaaaggacgaaacaccgCACTCAGCCAGGCTGCCTCAgtttaagagctatgctggaaacagcatagcaagtt
3430	IFI35	GTCGACTTTGCTGACCAAGA	tggaaaggacgaaacaccgGTCGACTTTGCTGACCAAGAgtttaagagctatgctggaaacagcatagcaagtt
10561	IFI44	ATGCCAACTTCTCTCAACAA	tggaaaggacgaaacaccgATGCCAACTTCTCTCAACAAgtttaagagctatgctggaaacagcatagcaagtt
10561	IFI44	GAAGTTGGCATGCTGTCAAG	tggaaaggacgaaacaccgGAAGTTGGCATGCTGTCAAGgtttaagagctatgctggaaacagcatagcaagtt
10561	IFI44	TGGCATGCTGTCAAGTGGGC	tggaaaggacgaaacaccgTGGCATGCTGTCAAGTGGGCgtttaagagctatgctggaaacagcatagcaagtt
10964	IFI44L	CCTGCCTACATACATACAAG	tggaaaggacgaaacaccgCCTGCCTACATACATACAAGgtttaagagctatgctggaaacagcatagcaagtt
10964	IFI44L	GCCTGCCTACATACATACAA	tggaaaggacgaaacaccgGCCTGCCTACATACATACAAgtttaagagctatgctggaaacagcatagcaagtt
10964	IFI44L	TGGTCCCCTTGTATGTATGT	tggaaaggacgaaacaccgTGGTCCCCTTGTATGTATGTgtttaagagctatgctggaaacagcatagcaagtt
2537	IFI6	CAGAAATAGAAACTCCGACA	tggaaaggacgaaacaccgCAGAAATAGAAACTCCGACAgtttaagagctatgctggaaacagcatagcaagtt
2537	IFI6	CCTAGGCAGCCAATCCCTGT	tggaaaggacgaaacaccgCCTAGGCAGCCAATCCCTGTgtttaagagctatgctggaaacagcatagcaagtt
2537	IFI6	GCAGAAATAGAAACTCCGAC	tggaaaggacgaaacaccgGCAGAAATAGAAACTCCGACgtttaagagctatgctggaaacagcatagcaagtt
64135	IFIH1	CCTTTGGTTAAGGACACCGC	tggaaaggacgaaacaccgCCTTTGGTTAAGGACACCGCgtttaagagctatgctggaaacagcatagcaagtt
64135	IFIH1	GCCTTTGGTTAAGGACACCG	tggaaaggacgaaacaccgGCCTTTGGTTAAGGACACCGgtttaagagctatgctggaaacagcatagcaagtt
64135	IFIH1	GCGGGGAGGGAGTTTCCTCA	tggaaaggacgaaacaccgGCGGGGAGGGAGTTTCCTCAgtttaagagctatgctggaaacagcatagcaagtt
3434	IFIT1	AAACCTAGGGAAACCGAAAG	tggaaaggacgaaacaccgAAACCTAGGGAAACCGAAAGgtttaagagctatgctggaaacagcatagcaagtt
3434	IFIT1	GAAAGTGAAACTAAAGCTAG	tggaaaggacgaaacaccgGAAAGTGAAACTAAAGCTAGgtttaagagctatgctggaaacagcatagcaagtt
3434	IFIT1	GGAAACCTAGGGAAACCGAA	tggaaaggacgaaacaccgGGAAACCTAGGGAAACCGAAgtttaagagctatgctggaaacagcatagcaagtt
3433	IFIT2	AACTAGAAAGTGAAATTGGC	tggaaaggacgaaacaccgAACTAGAAAGTGAAATTGGCgtttaagagctatgctggaaacagcatagcaagtt
3433	IFIT2	CTCTGATCACAACTCAGCTC	tggaaaggacgaaacaccgCTCTGATCACAACTCAGCTCgtttaagagctatgctggaaacagcatagcaagtt
3433	IFIT2	TGATCACAACTCAGCTCCGG	tggaaaggacgaaacaccgTGATCACAACTCAGCTCCGGgtttaagagctatgctggaaacagcatagcaagtt
3437	IFIT3	AATTTAAAATCGTTGGGAGG	tggaaaggacgaaacaccgAATTTAAAATCGTTGGGAGGgtttaagagctatgctggaaacagcatagcaagtt
3437	IFIT3	ACTAATTTAAAATCGTTGGG	tggaaaggacgaaacaccgACTAATTTAAAATCGTTGGGgtttaagagctatgctggaaacagcatagcaagtt
3437	IFIT3	TAAAAGCAATTACTCAAAAA	tggaaaggacgaaacaccgTAAAAGCAATTACTCAAAAAgtttaagagctatgctggaaacagcatagcaagtt
24138	IFIT5	AGCCCCTGGACTCGGCCGCG	tggaaaggacgaaacaccgAGCCCCTGGACTCGGCCGCGgtttaagagctatgctggaaacagcatagcaagtt
24138	IFIT5	CCAGTTTCCTGTTCTTGCTG	tggaaaggacgaaacaccgCCAGTTTCCTGTTCTTGCTGgtttaagagctatgctggaaacagcatagcaagtt
24138	IFIT5	TTTAACAAAGACACGCCGCG	tggaaaggacgaaacaccgTTTAACAAAGACACGCCGCGgtttaagagctatgctggaaacagcatagcaagtt
8519	IFITM1	CAAATTACTTTATGGCAGGG	tggaaaggacgaaacaccgCAAATTACTTTATGGCAGGGgtttaagagctatgctggaaacagcatagcaagtt
8519	IFITM1	GAATTAGCCAGGGACCAATG	tggaaaggacgaaacaccgGAATTAGCCAGGGACCAATGgtttaagagctatgctggaaacagcatagcaagtt
8519	IFITM1	GTAAATTGGTGAATTAGCCA	tggaaaggacgaaacaccgGTAAATTGGTGAATTAGCCAgtttaagagctatgctggaaacagcatagcaagtt
10581	IFITM2	AAGGGCAGAACAAATTCCTG	tggaaaggacgaaacaccgAAGGGCAGAACAAATTCCTGgtttaagagctatgctggaaacagcatagcaagtt
10581	IFITM2	ATTTGACAAATGCCAGGAAG	tggaaaggacgaaacaccgATTTGACAAATGCCAGGAAGgtttaagagctatgctggaaacagcatagcaagtt
10581	IFITM2	CTCTGCATTTGACAAATGCC	tggaaaggacgaaacaccgCTCTGCATTTGACAAATGCCgtttaagagctatgctggaaacagcatagcaagtt
10410	IFITM3	ATTTGGCCGGGGCCAGATGA	tggaaaggacgaaacaccgATTTGGCCGGGGCCAGATGAgtttaagagctatgctggaaacagcatagcaagtt
10410	IFITM3	GTCAAATCGGGATTTGGCCG	tggaaaggacgaaacaccgGTCAAATCGGGATTTGGCCGgtttaagagctatgctggaaacagcatagcaagtt
10410	IFITM3	TGGCCGGGGCCAGATGAGGG	tggaaaggacgaaacaccgTGGCCGGGGCCAGATGAGGGgtttaagagctatgctggaaacagcatagcaagtt
3459	IFNGR1	CAAGTCCGGGAAGCCGCAGG	tggaaaggacgaaacaccgCAAGTCCGGGAAGCCGCAGGgtttaagagctatgctggaaacagcatagcaagtt
3459	IFNGR1	GCGCCTGAGTCCGCCTCCTG	tggaaaggacgaaacaccgGCGCCTGAGTCCGCCTCCTGgtttaagagctatgctggaaacagcatagcaagtt
3459	IFNGR1	GTCCCGCCTCCTGCCGACGC	tggaaaggacgaaacaccgGTCCCGCCTCCTGCCGACGCgtttaagagctatgctggaaacagcatagcaagtt
163702	IFNLR1	CCGCCTAGGATTCACTGAGA	tggaaaggacgaaacaccgCCGCCTAGGATTCACTGAGAgtttaagagctatgctggaaacagcatagcaagtt
163702	IFNLR1	CCGCGGGCAGGTGACGCAGT	tggaaaggacgaaacaccgCCGCGGGCAGGTGACGCAGTgtttaagagctatgctggaaacagcatagcaagtt
163702	IFNLR1	CCTTCTCAGTGAATCCTAGG	tggaaaggacgaaacaccgCCTTCTCAGTGAATCCTAGGgtttaagagctatgctggaaacagcatagcaagtt
3485	IGFBP2	AGGGAGTGGTCTCCAAAAGG	tggaaaggacgaaacaccgAGGGAGTGGTCTCCAAAAGGgtttaagagctatgctggaaacagcatagcaagtt
3485	IGFBP2	GAAGCCGGCCCTTTAGGACC	tggaaaggacgaaacaccgGAAGCCGGCCCTTTAGGACCgtttaagagctatgctggaaacagcatagcaagtt
3485	IGFBP2	GCAGCCGGGTCCTAAAGGGC	tggaaaggacgaaacaccgGCAGCCGGGTCCTAAAGGGCgtttaagagctatgctggaaacagcatagcaagtt
3600	IL15	ACACCTCCCGCGGAGACTGG	tggaaaggacgaaacaccgACACCTCCCGCGGAGACTGGgtttaagagctatgctggaaacagcatagcaagtt
3600	IL15	CCACCCCCAGTCTCCGCGGG	tggaaaggacgaaacaccgCCACCCCCAGTCTCCGCGGGgtttaagagctatgctggaaacagcatagcaagtt
3600	IL15	GCGAAGACAAACACCTCCCG	tggaaaggacgaaacaccgGCGAAGACAAACACCTCCCGgtttaagagctatgctggaaacagcatagcaagtt
3601	IL15RA	GCACCTCTCCGAGCCCTCGG	tggaaaggacgaaacaccgGCACCTCTCCGAGCCCTCGGgtttaagagctatgctggaaacagcatagcaagtt
3601	IL15RA	GGGCTCGGAGAGGTGCAAAG	tggaaaggacgaaacaccgGGGCTCGGAGAGGTGCAAAGgtttaagagctatgctggaaacagcatagcaagtt
3601	IL15RA	TGGCCCCCGAGGGCTCGGAG	tggaaaggacgaaacaccgTGGCCCCCGAGGGCTCGGAGgtttaagagctatgctggaaacagcatagcaagtt
55540	IL17RB	ATTCCCGCCACCCGAACAGA	tggaaaggacgaaacaccgATTCCCGCCACCCGAACAGAgtttaagagctatgctggaaacagcatagcaagtt
55540	IL17RB	CATTCCCGCCACCCGAACAG	tggaaaggacgaaacaccgCATTCCCGCCACCCGAACAGgtttaagagctatgctggaaacagcatagcaagtt
55540	IL17RB	GGGCCCGCCCTCTGTTCGGG	tggaaaggacgaaacaccgGGGCCCGCCCTCTGTTCGGGgtttaagagctatgctggaaacagcatagcaagtt
10068	IL18BP	CGAGAGCCAACCCTAACAGG	tggaaaggacgaaacaccgCGAGAGCCAACCCTAACAGGgtttaagagctatgctggaaacagcatagcaagtt
10068	IL18BP	GAGAGCCAACCCTAACAGGA	tggaaaggacgaaacaccgGAGAGCCAACCCTAACAGGAgtttaagagctatgctggaaacagcatagcaagtt
10068	IL18BP	GCCAACCCTAACAGGAGGGA	tggaaaggacgaaacaccgGCCAACCCTAACAGGAGGGAgtttaagagctatgctggaaacagcatagcaagtt
3554	IL1R1	CGCGGCTGGACAGACCCCTG	tggaaaggacgaaacaccgCGCGGCTGGACAGACCCCTGgtttaagagctatgctggaaacagcatagcaagtt
3554	IL1R1	GCCGCGCCTGCTCCTCCGGG	tggaaaggacgaaacaccgGCCGCGCCTGCTCCTCCGGGgtttaagagctatgctggaaacagcatagcaagtt
3554	IL1R1	TGTCCCAACTCTCCACCCGG	tggaaaggacgaaacaccgTGTCCCAACTCTCCACCCGGgtttaagagctatgctggaaacagcatagcaagtt
3557	IL1RN	CTCCATTGCGACACTTAGTG	tggaaaggacgaaacaccgCTCCATTGCGACACTTAGTGgtttaagagctatgctggaaacagcatagcaagtt
3557	IL1RN	GTTGAAAGTGACAACAGCAA	tggaaaggacgaaacaccgGTTGAAAGTGACAACAGCAAgtttaagagctatgctggaaacagcatagcaagtt
3557	IL1RN	TATTTCCGCTTCTCGCAGTG	tggaaaggacgaaacaccgTATTTCCGCTTCTCGCAGTGgtttaagagctatgctggaaacagcatagcaagtt
58985	IL22RA1	CCTGGAATTCCAGAGCACAC	tggaaaggacgaaacaccgCCTGGAATTCCAGAGCACACgtttaagagctatgctggaaacagcatagcaagtt
58985	IL22RA1	CTGGAATTCCAGAGCACACA	tggaaaggacgaaacaccgCTGGAATTCCAGAGCACACAgtttaagagctatgctggaaacagcatagcaagtt
58985	IL22RA1	TTTGTACCCCTGCTCCCCAC	tggaaaggacgaaacaccgTTTGTACCCCTGCTCCCCACgtttaagagctatgctggaaacagcatagcaagtt
3572	IL6ST	AGCGCCTAGGTCCCGGTAGG	tggaaaggacgaaacaccgAGCGCCTAGGTCCCGGTAGGgtttaagagctatgctggaaacagcatagcaagtt
3572	IL6ST	ATCAGCGCCTAGGTCCCGGT	tggaaaggacgaaacaccgATCAGCGCCTAGGTCCCGGTgtttaagagctatgctggaaacagcatagcaagtt
3572	IL6ST	GGGCGCAAAGGGTCTCTCAG	tggaaaggacgaaacaccgGGGCGCAAAGGGTCTCTCAGgtttaagagctatgctggaaacagcatagcaagtt
3613	IMPA2	GAGCTCTGCGAGGGGCGAGG	tggaaaggacgaaacaccgGAGCTCTGCGAGGGGCGAGGgtttaagagctatgctggaaacagcatagcaagtt
3613	IMPA2	GAGGTGGGGAATGCAGAGCG	tggaaaggacgaaacaccgGAGGTGGGGAATGCAGAGCGgtttaagagctatgctggaaacagcatagcaagtt
3613	IMPA2	GCCGAGCTCTGCGAGGGGCG	tggaaaggacgaaacaccgGCCGAGCTCTGCGAGGGGCGgtttaagagctatgctggaaacagcatagcaagtt
9636	ISG15	GAGGCATGCCCCAGAGTGAG	tggaaaggacgaaacaccgGAGGCATGCCCCAGAGTGAGgtttaagagctatgctggaaacagcatagcaagtt
9636	ISG15	GTTTCGGTTTCCCTTTCCCG	tggaaaggacgaaacaccgGTTTCGGTTTCCCTTTCCCGgtttaagagctatgctggaaacagcatagcaagtt
9636	ISG15	TGTTTCTTCCGCTCACTCTG	tggaaaggacgaaacaccgTGTTTCTTCCGCTCACTCTGgtttaagagctatgctggaaacagcatagcaagtt
3669	ISG20	CAAGTGAAGTCAGGGGCGGA	tggaaaggacgaaacaccgCAAGTGAAGTCAGGGGCGGAgtttaagagctatgctggaaacagcatagcaagtt
3669	ISG20	TTATCAAGTGAAGTCAGGGG	tggaaaggacgaaacaccgTTATCAAGTGAAGTCAGGGGgtttaagagctatgctggaaacagcatagcaagtt
3669	ISG20	TTTGTTATCAAGTGAAGTCA	tggaaaggacgaaacaccgTTTGTTATCAAGTGAAGTCAgtttaagagctatgctggaaacagcatagcaagtt
23338	JADE2	CCGAGTGAATAAGAAAAAAG	tggaaaggacgaaacaccgCCGAGTGAATAAGAAAAAAGgtttaagagctatgctggaaacagcatagcaagtt
23338	JADE2	GGGGCGGCGACGGGGGTGTC	tggaaaggacgaaacaccgGGGGCGGCGACGGGGGTGTCgtttaagagctatgctggaaacagcatagcaagtt
23338	JADE2	GGGGCGGGCAGGAGGAGCGA	tggaaaggacgaaacaccgGGGGCGGGCAGGAGGAGCGAgtttaagagctatgctggaaacagcatagcaagtt
3717	JAK2	AGTTGTCTCCACCCTCTCCG	tggaaaggacgaaacaccgAGTTGTCTCCACCCTCTCCGgtttaagagctatgctggaaacagcatagcaagtt
3717	JAK2	GCGGCGTTGAGAAGACGGTG	tggaaaggacgaaacaccgGCGGCGTTGAGAAGACGGTGgtttaagagctatgctggaaacagcatagcaagtt
3717	JAK2	TGAGTTCGAAGCTAGCAGGG	tggaaaggacgaaacaccgTGAGTTCGAAGCTAGCAGGGgtttaagagctatgctggaaacagcatagcaagtt
9674	KIAA0040	ACAGAGGGCGCTGCCCTCGG	tggaaaggacgaaacaccgACAGAGGGCGCTGCCCTCGGgtttaagagctatgctggaaacagcatagcaagtt
9674	KIAA0040	ACCTCAACTATGCCAGGCGT	tggaaaggacgaaacaccgACCTCAACTATGCCAGGCGTgtttaagagctatgctggaaacagcatagcaagtt
9674	KIAA0040	CGTCGGCCCGTAGGAAGGCA	tggaaaggacgaaacaccgCGTCGGCCCGTAGGAAGGCAgtttaagagctatgctggaaacagcatagcaagtt
27074	LAMP3	CCTACCCCTACGGAGCAGGG	tggaaaggacgaaacaccgCCTACCCCTACGGAGCAGGGgtttaagagctatgctggaaacagcatagcaagtt
27074	LAMP3	CGCCCCTCCCTGCTCCGTAG	tggaaaggacgaaacaccgCGCCCCTCCCTGCTCCGTAGgtttaagagctatgctggaaacagcatagcaagtt
27074	LAMP3	CTGCTCCGTAGGGGTAGGAG	tggaaaggacgaaacaccgCTGCTCCGTAGGGGTAGGAGgtttaagagctatgctggaaacagcatagcaagtt
51056	LAP3	AGCACGTGGAGAGCGGTGGG	tggaaaggacgaaacaccgAGCACGTGGAGAGCGGTGGGgtttaagagctatgctggaaacagcatagcaagtt
51056	LAP3	GCGAGCACGTGGAGAGCGGT	tggaaaggacgaaacaccgGCGAGCACGTGGAGAGCGGTgtttaagagctatgctggaaacagcatagcaagtt
51056	LAP3	TCCAGCGAGCACGTGGAGAG	tggaaaggacgaaacaccgTCCAGCGAGCACGTGGAGAGgtttaagagctatgctggaaacagcatagcaagtt
3934	LCN2	GATTGGGCAAGACAGAGGGA	tggaaaggacgaaacaccgGATTGGGCAAGACAGAGGGAgtttaagagctatgctggaaacagcatagcaagtt
3934	LCN2	GCAATTGCCAGCAACTCCTG	tggaaaggacgaaacaccgGCAATTGCCAGCAACTCCTGgtttaagagctatgctggaaacagcatagcaagtt
3934	LCN2	GTCAGGATTGGGCAAGACAG	tggaaaggacgaaacaccgGTCAGGATTGGGCAAGACAGgtttaagagctatgctggaaacagcatagcaagtt
3949	LDLR	CTTCACCTCACTGCAAGAGG	tggaaaggacgaaacaccgCTTCACCTCACTGCAAGAGGgtttaagagctatgctggaaacagcatagcaagtt
3949	LDLR	GCAAGAGGAGGAGTTTCGAA	tggaaaggacgaaacaccgGCAAGAGGAGGAGTTTCGAAgtttaagagctatgctggaaacagcatagcaagtt
3949	LDLR	TTAAAAAGCCGATGTCACAT	tggaaaggacgaaacaccgTTAAAAAGCCGATGTCACATgtttaagagctatgctggaaacagcatagcaagtt
3958	LGALS3	CTTCCTGGTCGCCCCTGCGG	tggaaaggacgaaacaccgCTTCCTGGTCGCCCCTGCGGgtttaagagctatgctggaaacagcatagcaagtt
3958	LGALS3	GGCTCGCCCAGCCTGGTCCG	tggaaaggacgaaacaccgGGCTCGCCCAGCCTGGTCCGgtttaagagctatgctggaaacagcatagcaagtt
3958	LGALS3	GTCCGGGGAGAGGACTGGCT	tggaaaggacgaaacaccgGTCCGGGGAGAGGACTGGCTgtttaagagctatgctggaaacagcatagcaagtt
3959	LGALS3BP	AGCCTGGCACTGATAGCCAC	tggaaaggacgaaacaccgAGCCTGGCACTGATAGCCACgtttaagagctatgctggaaacagcatagcaagtt
3959	LGALS3BP	CAGAGCTGAGACAAAAGAGA	tggaaaggacgaaacaccgCAGAGCTGAGACAAAAGAGAgtttaagagctatgctggaaacagcatagcaagtt
3959	LGALS3BP	GCTGCTGCTGATACTCCCCA	tggaaaggacgaaacaccgGCTGCTGCTGATACTCCCCAgtttaagagctatgctggaaacagcatagcaagtt
3965	LGALS9	AGAGAGAAAGGTATGGTACT	tggaaaggacgaaacaccgAGAGAGAAAGGTATGGTACTgtttaagagctatgctggaaacagcatagcaagtt
3965	LGALS9	GACTGGGGTGACACTCACAG	tggaaaggacgaaacaccgGACTGGGGTGACACTCACAGgtttaagagctatgctggaaacagcatagcaagtt
3965	LGALS9	GTATGGTACTGGGTGGACTG	tggaaaggacgaaacaccgGTATGGTACTGGGTGGACTGgtttaagagctatgctggaaacagcatagcaagtt
5641	LGMN	CATCTGCCAAAACCAATGGG	tggaaaggacgaaacaccgCATCTGCCAAAACCAATGGGgtttaagagctatgctggaaacagcatagcaagtt
5641	LGMN	CTACAAATCCCAGTGTGCAT	tggaaaggacgaaacaccgCTACAAATCCCAGTGTGCATgtttaagagctatgctggaaacagcatagcaagtt
5641	LGMN	GCCAAAACCAATGGGAGGAG	tggaaaggacgaaacaccgGCCAAAACCAATGGGAGGAGgtttaagagctatgctggaaacagcatagcaagtt
3988	LIPA	AATCAGAGCAGCCAGCCACC	tggaaaggacgaaacaccgAATCAGAGCAGCCAGCCACCgtttaagagctatgctggaaacagcatagcaagtt
3988	LIPA	GGTCTGGGGCGGAGTCTCCG	tggaaaggacgaaacaccgGGTCTGGGGCGGAGTCTCCGgtttaagagctatgctggaaacagcatagcaagtt
3988	LIPA	GTCTCCGAGGCACTTCCCGG	tggaaaggacgaaacaccgGTCTCCGAGGCACTTCCCGGgtttaagagctatgctggaaacagcatagcaagtt
4005	LMO2	ATTGTATTTGAATCGTGATC	tggaaaggacgaaacaccgATTGTATTTGAATCGTGATCgtttaagagctatgctggaaacagcatagcaagtt
4005	LMO2	GAAATGAAACCAGAGACAGA	tggaaaggacgaaacaccgGAAATGAAACCAGAGACAGAgtttaagagctatgctggaaacagcatagcaagtt
4005	LMO2	GGAAATGAAACCAGAGACAG	tggaaaggacgaaacaccgGGAAATGAAACCAGAGACAGgtttaagagctatgctggaaacagcatagcaagtt
4008	LMO7	AGACAGTCTGACCACAGAGG	tggaaaggacgaaacaccgAGACAGTCTGACCACAGAGGgtttaagagctatgctggaaacagcatagcaagtt
4008	LMO7	GAGCCCGGGGAGCCAAGGGA	tggaaaggacgaaacaccgGAGCCCGGGGAGCCAAGGGAgtttaagagctatgctggaaacagcatagcaagtt
4008	LMO7	GCCAGACAGTCTGACCACAG	tggaaaggacgaaacaccgGCCAGACAGTCTGACCACAGgtttaagagctatgctggaaacagcatagcaagtt
79888	LPCAT1	CTGGAAGCCTCGCCTCCCGC	tggaaaggacgaaacaccgCTGGAAGCCTCGCCTCCCGCgtttaagagctatgctggaaacagcatagcaagtt
79888	LPCAT1	GCCGGAGTTCCGCTACCTGG	tggaaaggacgaaacaccgGCCGGAGTTCCGCTACCTGGgtttaagagctatgctggaaacagcatagcaagtt
79888	LPCAT1	GCTACCTGGTGGTTTCTCTG	tggaaaggacgaaacaccgGCTACCTGGTGGTTTCTCTGgtttaagagctatgctggaaacagcatagcaagtt
116844	LRG1	AGCCCCTATCAGGAACTGGA	tggaaaggacgaaacaccgAGCCCCTATCAGGAACTGGAgtttaagagctatgctggaaacagcatagcaagtt
116844	LRG1	CCCCGTCCAGTTCCTGATAG	tggaaaggacgaaacaccgCCCCGTCCAGTTCCTGATAGgtttaagagctatgctggaaacagcatagcaagtt
116844	LRG1	CCCTATCAGGAACTGGACGG	tggaaaggacgaaacaccgCCCTATCAGGAACTGGACGGgtttaagagctatgctggaaacagcatagcaagtt
4061	LY6E	CAGCTTCCCCATCTATCCCA	tggaaaggacgaaacaccgCAGCTTCCCCATCTATCCCAgtttaagagctatgctggaaacagcatagcaagtt
4061	LY6E	CCATCTATCCCAAGGAGCCG	tggaaaggacgaaacaccgCCATCTATCCCAAGGAGCCGgtttaagagctatgctggaaacagcatagcaagtt
4061	LY6E	CTATCCCAAGGAGCCGGGGT	tggaaaggacgaaacaccgCTATCCCAAGGAGCCGGGGTgtttaagagctatgctggaaacagcatagcaagtt
10586	MAB21L2	GAGCGGGGCGAGAAAGAGGT	tggaaaggacgaaacaccgGAGCGGGGCGAGAAAGAGGTgtttaagagctatgctggaaacagcatagcaagtt
10586	MAB21L2	GGGCGAGAAAGAGGTCGGAG	tggaaaggacgaaacaccgGGGCGAGAAAGAGGTCGGAGgtttaagagctatgctggaaacagcatagcaagtt
10586	MAB21L2	TTCATAAACTAAATAACTCC	tggaaaggacgaaacaccgTTCATAAACTAAATAACTCCgtttaagagctatgctggaaacagcatagcaagtt
9020	MAP3K14	AGGCAAAGTTACAGCCTCCG	tggaaaggacgaaacaccgAGGCAAAGTTACAGCCTCCGgtttaagagctatgctggaaacagcatagcaagtt
9020	MAP3K14	GCGGTGCGGCCAAAGAAAGG	tggaaaggacgaaacaccgGCGGTGCGGCCAAAGAAAGGgtttaagagctatgctggaaacagcatagcaagtt
9020	MAP3K14	GGCAAAGTTACAGCCTCCGG	tggaaaggacgaaacaccgGGCAAAGTTACAGCCTCCGGgtttaagagctatgctggaaacagcatagcaagtt
4217	MAP3K5	CGGCTCGCAAACCTGCGCCG	tggaaaggacgaaacaccgCGGCTCGCAAACCTGCGCCGgtttaagagctatgctggaaacagcatagcaagtt
4217	MAP3K5	GGCGCCCTTGAGCTGCACCG	tggaaaggacgaaacaccgGGCGCCCTTGAGCTGCACCGgtttaagagctatgctggaaacagcatagcaagtt
4217	MAP3K5	TGCGCCGCGGTGCAGCTCAA	tggaaaggacgaaacaccgTGCGCCGCGGTGCAGCTCAAgtttaagagctatgctggaaacagcatagcaagtt
4082	MARCKS	GGACATTAATTCTCGGTCTG	tggaaaggacgaaacaccgGGACATTAATTCTCGGTCTGgtttaagagctatgctggaaacagcatagcaagtt
4082	MARCKS	TCTGCGCGCCTGGCGAACAA	tggaaaggacgaaacaccgTCTGCGCGCCTGGCGAACAAgtttaagagctatgctggaaacagcatagcaagtt
4082	MARCKS	TTCAAACCGTTTGCAAAGCG	tggaaaggacgaaacaccgTTCAAACCGTTTGCAAAGCGgtttaagagctatgctggaaacagcatagcaagtt
84930	MASTL	CTGCGTAGGGGAGGTGACGA	tggaaaggacgaaacaccgCTGCGTAGGGGAGGTGACGAgtttaagagctatgctggaaacagcatagcaagtt
84930	MASTL	GCGGCGGCGGGGTGACGTCA	tggaaaggacgaaacaccgGCGGCGGCGGGGTGACGTCAgtttaagagctatgctggaaacagcatagcaagtt
84930	MASTL	TCTGCGTAGGGGAGGTGACG	tggaaaggacgaaacaccgTCTGCGTAGGGGAGGTGACGgtttaagagctatgctggaaacagcatagcaagtt
4170	MCL1	AAAAAGTATTCCCATAAAAG	tggaaaggacgaaacaccgAAAAAGTATTCCCATAAAAGgtttaagagctatgctggaaacagcatagcaagtt
4170	MCL1	AAGGGGCGGCAGCTTCCGGA	tggaaaggacgaaacaccgAAGGGGCGGCAGCTTCCGGAgtttaagagctatgctggaaacagcatagcaagtt
4170	MCL1	CCCATAAAAGGGGAAAGGGG	tggaaaggacgaaacaccgCCCATAAAAGGGGAAAGGGGgtttaagagctatgctggaaacagcatagcaagtt
255231	MCOLN2	AAGCGTGGAATAAGTCCCCT	tggaaaggacgaaacaccgAAGCGTGGAATAAGTCCCCTgtttaagagctatgctggaaacagcatagcaagtt
255231	MCOLN2	GGACTTATTCCACGCTTCAG	tggaaaggacgaaacaccgGGACTTATTCCACGCTTCAGgtttaagagctatgctggaaacagcatagcaagtt
255231	MCOLN2	GTCCCCTAGGACCCCAACTG	tggaaaggacgaaacaccgGTCCCCTAGGACCCCAACTGgtttaagagctatgctggaaacagcatagcaagtt
4192	MDK	ACGCCGGAGTAGAAGCGCGG	tggaaaggacgaaacaccgACGCCGGAGTAGAAGCGCGGgtttaagagctatgctggaaacagcatagcaagtt
4192	MDK	CGGACGCCGGAGTAGAAGCG	tggaaaggacgaaacaccgCGGACGCCGGAGTAGAAGCGgtttaagagctatgctggaaacagcatagcaagtt
4192	MDK	GACGCCGGAGTAGAAGCGCG	tggaaaggacgaaacaccgGACGCCGGAGTAGAAGCGCGgtttaagagctatgctggaaacagcatagcaagtt
4277	MICB	AACTTAGGGCCAATCATGAG	tggaaaggacgaaacaccgAACTTAGGGCCAATCATGAGgtttaagagctatgctggaaacagcatagcaagtt
4277	MICB	AGGGCCAATCATGAGTGGAG	tggaaaggacgaaacaccgAGGGCCAATCATGAGTGGAGgtttaagagctatgctggaaacagcatagcaagtt
4277	MICB	GGGCCAATCATGAGTGGAGA	tggaaaggacgaaacaccgGGGCCAATCATGAGTGGAGAgtttaagagctatgctggaaacagcatagcaagtt
197259	MLKL	AAGGCAGGAAGAGTGTGGAA	tggaaaggacgaaacaccgAAGGCAGGAAGAGTGTGGAAgtttaagagctatgctggaaacagcatagcaagtt
197259	MLKL	CAGTACCAAGCCTTCTTTAG	tggaaaggacgaaacaccgCAGTACCAAGCCTTCTTTAGgtttaagagctatgctggaaacagcatagcaagtt
197259	MLKL	GTAGTTACCCAGTGACTTTG	tggaaaggacgaaacaccgGTAGTTACCCAGTGACTTTGgtttaagagctatgctggaaacagcatagcaagtt
148932	MOB3C	AGGTCCAAGGAAGCACCGAG	tggaaaggacgaaacaccgAGGTCCAAGGAAGCACCGAGgtttaagagctatgctggaaacagcatagcaagtt
148932	MOB3C	CAGTTAGTCCTTTGTCCAAG	tggaaaggacgaaacaccgCAGTTAGTCCTTTGTCCAAGgtttaagagctatgctggaaacagcatagcaagtt
148932	MOB3C	CTTCCCGGAAAGTCCATATG	tggaaaggacgaaacaccgCTTCCCGGAAAGTCCATATGgtttaagagctatgctggaaacagcatagcaagtt
4343	MOV10	GCTGTTCAGAGGGCCCCAAG	tggaaaggacgaaacaccgGCTGTTCAGAGGGCCCCAAGgtttaagagctatgctggaaacagcatagcaagtt
4343	MOV10	TGATACTGGCTAGAAGCCAG	tggaaaggacgaaacaccgTGATACTGGCTAGAAGCCAGgtttaagagctatgctggaaacagcatagcaagtt
4343	MOV10	TTCTAGCCAGTATCAGAACG	tggaaaggacgaaacaccgTTCTAGCCAGTATCAGAACGgtttaagagctatgctggaaacagcatagcaagtt
51338	MS4A4A	TAATGCTTCCGATATAAAAG	tggaaaggacgaaacaccgTAATGCTTCCGATATAAAAGgtttaagagctatgctggaaacagcatagcaagtt
51338	MS4A4A	TTCCAAACATCTGCTAGAAG	tggaaaggacgaaacaccgTTCCAAACATCTGCTAGAAGgtttaagagctatgctggaaacagcatagcaagtt
51338	MS4A4A	TTCCTCTTCTAGCAGATGTT	tggaaaggacgaaacaccgTTCCTCTTCTAGCAGATGTTgtttaagagctatgctggaaacagcatagcaagtt
4481	MSR1	ACTCACTCTTCACCCCATTT	tggaaaggacgaaacaccgACTCACTCTTCACCCCATTTgtttaagagctatgctggaaacagcatagcaagtt
4481	MSR1	AGCATCTGGTACATGAAGAA	tggaaaggacgaaacaccgAGCATCTGGTACATGAAGAAgtttaagagctatgctggaaacagcatagcaagtt
4481	MSR1	TAGCACTCTCATCAATGCAC	tggaaaggacgaaacaccgTAGCACTCTCATCAATGCACgtttaagagctatgctggaaacagcatagcaagtt
4494	MT1F	CCGCCTGTCAGCGCTGCGGG	tggaaaggacgaaacaccgCCGCCTGTCAGCGCTGCGGGgtttaagagctatgctggaaacagcatagcaagtt
4494	MT1F	CGCCCCGCCTGTCAGCGCTG	tggaaaggacgaaacaccgCGCCCCGCCTGTCAGCGCTGgtttaagagctatgctggaaacagcatagcaagtt
4494	MT1F	CTGCTGCACACAGCCCACCC	tggaaaggacgaaacaccgCTGCTGCACACAGCCCACCCgtttaagagctatgctggaaacagcatagcaagtt
4495	MT1G	CAGGAGATGGGCCAAGTGCA	tggaaaggacgaaacaccgCAGGAGATGGGCCAAGTGCAgtttaagagctatgctggaaacagcatagcaagtt
4495	MT1G	CGCTGAGTCCGCACCGCCCG	tggaaaggacgaaacaccgCGCTGAGTCCGCACCGCCCGgtttaagagctatgctggaaacagcatagcaagtt
4495	MT1G	GGCCGGGACCGCGGGCGGTG	tggaaaggacgaaacaccgGGCCGGGACCGCGGGCGGTGgtttaagagctatgctggaaacagcatagcaagtt
4496	MT1H	CACTGAGTCCGAGCCGCCCG	tggaaaggacgaaacaccgCACTGAGTCCGAGCCGCCCGgtttaagagctatgctggaaacagcatagcaagtt
4496	MT1H	GCGGGCGGCTCGGACTCAGT	tggaaaggacgaaacaccgGCGGGCGGCTCGGACTCAGTgtttaagagctatgctggaaacagcatagcaagtt
4496	MT1H	GCTGTGCGCAGCAGACGGGT	tggaaaggacgaaacaccgGCTGTGCGCAGCAGACGGGTgtttaagagctatgctggaaacagcatagcaagtt
4499	MT1M	GCGGTGCGAACCCAGCCGGG	tggaaaggacgaaacaccgGCGGTGCGAACCCAGCCGGGgtttaagagctatgctggaaacagcatagcaagtt
4499	MT1M	GCTGAGCCCAGCATAAGTGC	tggaaaggacgaaacaccgGCTGAGCCCAGCATAAGTGCgtttaagagctatgctggaaacagcatagcaagtt
4499	MT1M	GGCTGGGTTCGCACCGCCAG	tggaaaggacgaaacaccgGGCTGGGTTCGCACCGCCAGgtttaagagctatgctggaaacagcatagcaagtt
4501	MT1X	ACCCGGCCCAGGATCGCGGG	tggaaaggacgaaacaccgACCCGGCCCAGGATCGCGGGgtttaagagctatgctggaaacagcatagcaagtt
4501	MT1X	CTGCACCCGGCCCAGGATCG	tggaaaggacgaaacaccgCTGCACCCGGCCCAGGATCGgtttaagagctatgctggaaacagcatagcaagtt
4501	MT1X	GGGCGGTGCAGACTCAGCAG	tggaaaggacgaaacaccgGGGCGGTGCAGACTCAGCAGgtttaagagctatgctggaaacagcatagcaagtt
4502	MT2A	GAGCCGCAAGTGACTCAGCG	tggaaaggacgaaacaccgGAGCCGCAAGTGACTCAGCGgtttaagagctatgctggaaacagcatagcaagtt
4502	MT2A	GCCCCGCGCTGAGTCACTTG	tggaaaggacgaaacaccgGCCCCGCGCTGAGTCACTTGgtttaagagctatgctggaaacagcatagcaagtt
4502	MT2A	GCCGCAAGTGACTCAGCGCG	tggaaaggacgaaacaccgGCCGCAAGTGACTCAGCGCGgtttaagagctatgctggaaacagcatagcaagtt
441024	MTHFD2L	AAGAGCGGTTCCCAGGACCG	tggaaaggacgaaacaccgAAGAGCGGTTCCCAGGACCGgtttaagagctatgctggaaacagcatagcaagtt
441024	MTHFD2L	GTTCCGGCAGACACGCAGAG	tggaaaggacgaaacaccgGTTCCGGCAGACACGCAGAGgtttaagagctatgctggaaacagcatagcaagtt
441024	MTHFD2L	TCCGGCAGACACGCAGAGTG	tggaaaggacgaaacaccgTCCGGCAGACACGCAGAGTGgtttaagagctatgctggaaacagcatagcaagtt
94025	MUC16	GATGATGTCTGGAGACATCG	tggaaaggacgaaacaccgGATGATGTCTGGAGACATCGgtttaagagctatgctggaaacagcatagcaagtt
94025	MUC16	TCATCACTGAAGTGATCACC	tggaaaggacgaaacaccgTCATCACTGAAGTGATCACCgtttaagagctatgctggaaacagcatagcaagtt
94025	MUC16	TCGTGGACTGATCAGAGTCA	tggaaaggacgaaacaccgTCGTGGACTGATCAGAGTCAgtttaagagctatgctggaaacagcatagcaagtt
89853	MVB12B	CTGGCGCTGGTTCAGGATCG	tggaaaggacgaaacaccgCTGGCGCTGGTTCAGGATCGgtttaagagctatgctggaaacagcatagcaagtt
89853	MVB12B	GAACCAGCGCCAGCGCCGGG	tggaaaggacgaaacaccgGAACCAGCGCCAGCGCCGGGgtttaagagctatgctggaaacagcatagcaagtt
89853	MVB12B	TGGCGCTGGTTCAGGATCGG	tggaaaggacgaaacaccgTGGCGCTGGTTCAGGATCGGgtttaagagctatgctggaaacagcatagcaagtt
4599	MX1	AACTCACAGACCCTGTGCTG	tggaaaggacgaaacaccgAACTCACAGACCCTGTGCTGgtttaagagctatgctggaaacagcatagcaagtt
4599	MX1	ACTCACAGACCCTGTGCTGA	tggaaaggacgaaacaccgACTCACAGACCCTGTGCTGAgtttaagagctatgctggaaacagcatagcaagtt
4599	MX1	CCGGAGCCGCCCTCAGCACA	tggaaaggacgaaacaccgCCGGAGCCGCCCTCAGCACAgtttaagagctatgctggaaacagcatagcaagtt
4600	MX2	AGAAATGAAACTACTTGATC	tggaaaggacgaaacaccgAGAAATGAAACTACTTGATCgtttaagagctatgctggaaacagcatagcaagtt
4600	MX2	ATAACTCAGTTTCATTTCTG	tggaaaggacgaaacaccgATAACTCAGTTTCATTTCTGgtttaagagctatgctggaaacagcatagcaagtt
4600	MX2	GGACCACTCTGTGAGTCATC	tggaaaggacgaaacaccgGGACCACTCTGTGAGTCATCgtttaagagctatgctggaaacagcatagcaagtt
4615	MYD88	AGCCCCGAGCAAAAGTGCGG	tggaaaggacgaaacaccgAGCCCCGAGCAAAAGTGCGGgtttaagagctatgctggaaacagcatagcaagtt
4615	MYD88	CACCCGCCTCGAGACCTCAA	tggaaaggacgaaacaccgCACCCGCCTCGAGACCTCAAgtttaagagctatgctggaaacagcatagcaagtt
4615	MYD88	GAGACCTCAAGGGTAGAGGT	tggaaaggacgaaacaccgGAGACCTCAAGGGTAGAGGTgtttaagagctatgctggaaacagcatagcaagtt
26509	MYOF	AATTCATAAGTCTGTGCCTG	tggaaaggacgaaacaccgAATTCATAAGTCTGTGCCTGgtttaagagctatgctggaaacagcatagcaagtt
26509	MYOF	ACTTATGAATTCGGGAAATG	tggaaaggacgaaacaccgACTTATGAATTCGGGAAATGgtttaagagctatgctggaaacagcatagcaagtt
26509	MYOF	TGCGGCACTGCGTAGACGCG	tggaaaggacgaaacaccgTGCGGCACTGCGTAGACGCGgtttaagagctatgctggaaacagcatagcaagtt
9683	N4BP1	ACCCTACTCCCTTCCCCTAG	tggaaaggacgaaacaccgACCCTACTCCCTTCCCCTAGgtttaagagctatgctggaaacagcatagcaagtt
9683	N4BP1	CCCTACTCCCTTCCCCTAGG	tggaaaggacgaaacaccgCCCTACTCCCTTCCCCTAGGgtttaagagctatgctggaaacagcatagcaagtt
9683	N4BP1	GGGGCGGCGAGCCTCAATGA	tggaaaggacgaaacaccgGGGGCGGCGAGCCTCAATGAgtttaagagctatgctggaaacagcatagcaagtt
10135	NAMPT	CCGGGAGCCGTGACGCGGCG	tggaaaggacgaaacaccgCCGGGAGCCGTGACGCGGCGgtttaagagctatgctggaaacagcatagcaagtt
10135	NAMPT	CGCGCCGCGTCACGGCTCCC	tggaaaggacgaaacaccgCGCGCCGCGTCACGGCTCCCgtttaagagctatgctggaaacagcatagcaagtt
10135	NAMPT	GGCGCGGGTGACGGCTGCGG	tggaaaggacgaaacaccgGGCGCGGGTGACGGCTGCGGgtttaagagctatgctggaaacagcatagcaagtt
8775	NAPA	ATTGGGGGGTCACGAGTCAC	tggaaaggacgaaacaccgATTGGGGGGTCACGAGTCACgtttaagagctatgctggaaacagcatagcaagtt
8775	NAPA	GGAGCGGGCGCGGCGTTACG	tggaaaggacgaaacaccgGGAGCGGGCGCGGCGTTACGgtttaagagctatgctggaaacagcatagcaagtt
8775	NAPA	GGGGGGTCACGAGTCACGGG	tggaaaggacgaaacaccgGGGGGGTCACGAGTCACGGGgtttaagagctatgctggaaacagcatagcaagtt
653361	NCF1	CACACACACCTGCAGGGACA	tggaaaggacgaaacaccgCACACACACCTGCAGGGACAgtttaagagctatgctggaaacagcatagcaagtt
653361	NCF1	CATGTTCACACACACCTGCA	tggaaaggacgaaacaccgCATGTTCACACACACCTGCAgtttaagagctatgctggaaacagcatagcaagtt
653361	NCF1	GGCTTGCAGGGTGTAAACAT	tggaaaggacgaaacaccgGGCTTGCAGGGTGTAAACATgtttaagagctatgctggaaacagcatagcaagtt
135112	NCOA7	CTAAGACACCCCGACTGCGG	tggaaaggacgaaacaccgCTAAGACACCCCGACTGCGGgtttaagagctatgctggaaacagcatagcaagtt
135112	NCOA7	GATCCGGACGCGGGGCCCCG	tggaaaggacgaaacaccgGATCCGGACGCGGGGCCCCGgtttaagagctatgctggaaacagcatagcaagtt
135112	NCOA7	GCACACCCGATCCGGACGCG	tggaaaggacgaaacaccgGCACACCCGATCCGGACGCGgtttaagagctatgctggaaacagcatagcaagtt
10403	NDC80	CGTGCCAGTCTTCGTAGAGA	tggaaaggacgaaacaccgCGTGCCAGTCTTCGTAGAGAgtttaagagctatgctggaaacagcatagcaagtt
10403	NDC80	CTGCGTCACCCCAGGAACTG	tggaaaggacgaaacaccgCTGCGTCACCCCAGGAACTGgtttaagagctatgctggaaacagcatagcaagtt
10403	NDC80	GCGACCGCCTCGTCGCTGGA	tggaaaggacgaaacaccgGCGACCGCCTCGTCGCTGGAgtttaagagctatgctggaaacagcatagcaagtt
4704	NDUFA9	AAGCGCTAACCAAGAAACGA	tggaaaggacgaaacaccgAAGCGCTAACCAAGAAACGAgtttaagagctatgctggaaacagcatagcaagtt
4704	NDUFA9	CTGGGAAAGTGAAGGAGAGG	tggaaaggacgaaacaccgCTGGGAAAGTGAAGGAGAGGgtttaagagctatgctggaaacagcatagcaagtt
4704	NDUFA9	GAAGAAAGCTGGGAAAGTGA	tggaaaggacgaaacaccgGAAGAAAGCTGGGAAAGTGAgtttaagagctatgctggaaacagcatagcaagtt
93082	NEURL3	GCGAGTCAGGAGAAATCACT	tggaaaggacgaaacaccgGCGAGTCAGGAGAAATCACTgtttaagagctatgctggaaacagcatagcaagtt
93082	NEURL3	GTCATGTGTTACTATATCCA	tggaaaggacgaaacaccgGTCATGTGTTACTATATCCAgtttaagagctatgctggaaacagcatagcaagtt
93082	NEURL3	TCATGTGTTACTATATCCAG	tggaaaggacgaaacaccgTCATGTGTTACTATATCCAGgtttaagagctatgctggaaacagcatagcaagtt
22795	NID2	AAGTTAACGAGAACCAGATG	tggaaaggacgaaacaccgAAGTTAACGAGAACCAGATGgtttaagagctatgctggaaacagcatagcaagtt
22795	NID2	GCTCTGAGAAAGTTCGGCAG	tggaaaggacgaaacaccgGCTCTGAGAAAGTTCGGCAGgtttaagagctatgctggaaacagcatagcaagtt
22795	NID2	GGTGATTGGTCCCCAGCCGA	tggaaaggacgaaacaccgGGTGATTGGTCCCCAGCCGAgtttaagagctatgctggaaacagcatagcaagtt
84166	NLRC5	AGGTGCCAGCCCGAGCCAGA	tggaaaggacgaaacaccgAGGTGCCAGCCCGAGCCAGAgtttaagagctatgctggaaacagcatagcaagtt
84166	NLRC5	CGAGAAATCACGTGGATTCG	tggaaaggacgaaacaccgCGAGAAATCACGTGGATTCGgtttaagagctatgctggaaacagcatagcaagtt
84166	NLRC5	GTGCCAGCCCGAGCCAGATG	tggaaaggacgaaacaccgGTGCCAGCCCGAGCCAGATGgtttaagagctatgctggaaacagcatagcaagtt
9111	NMI	AGCGCCGCGGGAGAGCTGCG	tggaaaggacgaaacaccgAGCGCCGCGGGAGAGCTGCGgtttaagagctatgctggaaacagcatagcaagtt
9111	NMI	GGAACCCAGCTGTTCCTGCG	tggaaaggacgaaacaccgGGAACCCAGCTGTTCCTGCGgtttaagagctatgctggaaacagcatagcaagtt
9111	NMI	TGGCCCTCGCAGGAACAGCT	tggaaaggacgaaacaccgTGGCCCTCGCAGGAACAGCTgtttaagagctatgctggaaacagcatagcaagtt
64127	NOD2	CAGCACCCGCTCCTGTCCCG	tggaaaggacgaaacaccgCAGCACCCGCTCCTGTCCCGgtttaagagctatgctggaaacagcatagcaagtt
64127	NOD2	CGGGACAGGAGCGGGTGCTG	tggaaaggacgaaacaccgCGGGACAGGAGCGGGTGCTGgtttaagagctatgctggaaacagcatagcaagtt
64127	NOD2	CTGCGGTCCCGGCAGAGCAG	tggaaaggacgaaacaccgCTGCGGTCCCGGCAGAGCAGgtttaagagctatgctggaaacagcatagcaagtt
4843	NOS2	AGCTAACTGTACACAAGCTG	tggaaaggacgaaacaccgAGCTAACTGTACACAAGCTGgtttaagagctatgctggaaacagcatagcaagtt
4843	NOS2	TAGCTAACTGTACACAAGCT	tggaaaggacgaaacaccgTAGCTAACTGTACACAAGCTgtttaagagctatgctggaaacagcatagcaagtt
4843	NOS2	TTAGCTAACTGTACACAAGC	tggaaaggacgaaacaccgTTAGCTAACTGTACACAAGCgtttaagagctatgctggaaacagcatagcaagtt
51299	NRN1	CCACGAGCAGGCCTGACGTG	tggaaaggacgaaacaccgCCACGAGCAGGCCTGACGTGgtttaagagctatgctggaaacagcatagcaagtt
51299	NRN1	CCCACGAGCAGGCCTGACGT	tggaaaggacgaaacaccgCCCACGAGCAGGCCTGACGTgtttaagagctatgctggaaacagcatagcaagtt
51299	NRN1	TGGTTCACTCCATTAGAAGG	tggaaaggacgaaacaccgTGGTTCACTCCATTAGAAGGgtttaagagctatgctggaaacagcatagcaagtt
51251	NT5C3A	CCACACGCCATCGATGGGAG	tggaaaggacgaaacaccgCCACACGCCATCGATGGGAGgtttaagagctatgctggaaacagcatagcaagtt
51251	NT5C3A	CGCCATCGATGGGAGAGGCC	tggaaaggacgaaacaccgCGCCATCGATGGGAGAGGCCgtttaagagctatgctggaaacagcatagcaagtt
51251	NT5C3A	TGGGAGAGGCCAGGACGCGG	tggaaaggacgaaacaccgTGGGAGAGGCCAGGACGCGGgtttaagagctatgctggaaacagcatagcaagtt
51667	NUB1	ACAACCCTCTTTCCAAGCGG	tggaaaggacgaaacaccgACAACCCTCTTTCCAAGCGGgtttaagagctatgctggaaacagcatagcaagtt
51667	NUB1	CTTGGAAAGAGGGTTGTGGG	tggaaaggacgaaacaccgCTTGGAAAGAGGGTTGTGGGgtttaagagctatgctggaaacagcatagcaagtt
51667	NUB1	GCCAAGGCGAAGCCAGCTGT	tggaaaggacgaaacaccgGCCAAGGCGAAGCCAGCTGTgtttaagagctatgctggaaacagcatagcaagtt
10762	NUP50	CAGCTCCCTGGAAACCGGCG	tggaaaggacgaaacaccgCAGCTCCCTGGAAACCGGCGgtttaagagctatgctggaaacagcatagcaagtt
10762	NUP50	GCCGGCTACGAGATCAAGGT	tggaaaggacgaaacaccgGCCGGCTACGAGATCAAGGTgtttaagagctatgctggaaacagcatagcaagtt
10762	NUP50	GCTCCCTGGAAACCGGCGCG	tggaaaggacgaaacaccgGCTCCCTGGAAACCGGCGCGgtttaagagctatgctggaaacagcatagcaagtt
4938	OAS1	AAATTCAGCACTGGGATCAG	tggaaaggacgaaacaccgAAATTCAGCACTGGGATCAGgtttaagagctatgctggaaacagcatagcaagtt
4938	OAS1	AGCAGATGAAATTCAGCACT	tggaaaggacgaaacaccgAGCAGATGAAATTCAGCACTgtttaagagctatgctggaaacagcatagcaagtt
4938	OAS1	TGTTGCTGGCTAAAGGACAA	tggaaaggacgaaacaccgTGTTGCTGGCTAAAGGACAAgtttaagagctatgctggaaacagcatagcaagtt
4939	OAS2	CAAAACTAACTTAAGCTCAG	tggaaaggacgaaacaccgCAAAACTAACTTAAGCTCAGgtttaagagctatgctggaaacagcatagcaagtt
4939	OAS2	CAACTCTTGTATCCGGGACA	tggaaaggacgaaacaccgCAACTCTTGTATCCGGGACAgtttaagagctatgctggaaacagcatagcaagtt
4939	OAS2	GGTAAGCTCGCTGCAGTGGG	tggaaaggacgaaacaccgGGTAAGCTCGCTGCAGTGGGgtttaagagctatgctggaaacagcatagcaagtt
4940	OAS3	ACGCGCGGGACCGAGGACCT	tggaaaggacgaaacaccgACGCGCGGGACCGAGGACCTgtttaagagctatgctggaaacagcatagcaagtt
4940	OAS3	GGGACCGAGGACCTAGGACC	tggaaaggacgaaacaccgGGGACCGAGGACCTAGGACCgtttaagagctatgctggaaacagcatagcaagtt
4940	OAS3	TCACGCCACGCGCGGGACCG	tggaaaggacgaaacaccgTCACGCCACGCGCGGGACCGgtttaagagctatgctggaaacagcatagcaagtt
8638	OASL	AGAGAGGAAACCAGGTGTGA	tggaaaggacgaaacaccgAGAGAGGAAACCAGGTGTGAgtttaagagctatgctggaaacagcatagcaagtt
8638	OASL	GAGGAGGGACCCTAGCAGAG	tggaaaggacgaaacaccgGAGGAGGGACCCTAGCAGAGgtttaagagctatgctggaaacagcatagcaagtt
8638	OASL	TCCTCCCACAGAGCACTGGA	tggaaaggacgaaacaccgTCCTCCCACAGAGCACTGGAgtttaagagctatgctggaaacagcatagcaagtt
4953	ODC1	AGCCACGATCGGTTCCGGCC	tggaaaggacgaaacaccgAGCCACGATCGGTTCCGGCCgtttaagagctatgctggaaacagcatagcaagtt
4953	ODC1	CAGCTCAAACCAGCCACGAT	tggaaaggacgaaacaccgCAGCTCAAACCAGCCACGATgtttaagagctatgctggaaacagcatagcaagtt
4953	ODC1	GGCCCCCGCCCCTCCCCCGG	tggaaaggacgaaacaccgGGCCCCCGCCCCTCCCCCGGgtttaagagctatgctggaaacagcatagcaagtt
440836	ODF3B	GAGCTTCCTTCCCGGCTGTG	tggaaaggacgaaacaccgGAGCTTCCTTCCCGGCTGTGgtttaagagctatgctggaaacagcatagcaagtt
440836	ODF3B	GCGGATCCAGGGCCATCACC	tggaaaggacgaaacaccgGCGGATCCAGGGCCATCACCgtttaagagctatgctggaaacagcatagcaagtt
440836	ODF3B	TCCCGGCTGTGTGGAGCTTG	tggaaaggacgaaacaccgTCCCGGCTGTGTGGAGCTTGgtttaagagctatgctggaaacagcatagcaagtt
11054	OGFR	CGTTGGGGGATTCTCGGGGG	tggaaaggacgaaacaccgCGTTGGGGGATTCTCGGGGGgtttaagagctatgctggaaacagcatagcaagtt
11054	OGFR	GGACGTTGGGGGATTCTCGG	tggaaaggacgaaacaccgGGACGTTGGGGGATTCTCGGgtttaagagctatgctggaaacagcatagcaagtt
11054	OGFR	GTTGGGGGATTCTCGGGGGA	tggaaaggacgaaacaccgGTTGGGGGATTCTCGGGGGAgtttaagagctatgctggaaacagcatagcaagtt
10133	OPTN	GCCCGGGAAATTCCCCGGCG	tggaaaggacgaaacaccgGCCCGGGAAATTCCCCGGCGgtttaagagctatgctggaaacagcatagcaagtt
10133	OPTN	GCGGGGCCCGGGAAATTCCC	tggaaaggacgaaacaccgGCGGGGCCCGGGAAATTCCCgtttaagagctatgctggaaacagcatagcaagtt
10133	OPTN	GGTGGGGTATGGAATGGGCA	tggaaaggacgaaacaccgGGTGGGGTATGGAATGGGCAgtttaagagctatgctggaaacagcatagcaagtt
5031	P2RY6	GCATCACCAATTTAGCCCAA	tggaaaggacgaaacaccgGCATCACCAATTTAGCCCAAgtttaagagctatgctggaaacagcatagcaagtt
5031	P2RY6	TAGCCCAAGGGACTGTTGGG	tggaaaggacgaaacaccgTAGCCCAAGGGACTGTTGGGgtttaagagctatgctggaaacagcatagcaagtt
5031	P2RY6	TTGTTTGAGTGAGCAAACAG	tggaaaggacgaaacaccgTTGTTTGAGTGAGCAAACAGgtttaagagctatgctggaaacagcatagcaagtt
8761	PABPC4	CCTCGGGCCCCCGGGCCGAG	tggaaaggacgaaacaccgCCTCGGGCCCCCGGGCCGAGgtttaagagctatgctggaaacagcatagcaagtt
8761	PABPC4	CGCGCCGGGTCGCTCTCGCG	tggaaaggacgaaacaccgCGCGCCGGGTCGCTCTCGCGgtttaagagctatgctggaaacagcatagcaagtt
8761	PABPC4	GGGCGGGCACGACTGCGCCC	tggaaaggacgaaacaccgGGGCGGGCACGACTGCGCCCgtttaagagctatgctggaaacagcatagcaagtt
11240	PADI2	ACTTCGCCACGACCTCAGCG	tggaaaggacgaaacaccgACTTCGCCACGACCTCAGCGgtttaagagctatgctggaaacagcatagcaagtt
11240	PADI2	AGGTCGTGGCGAAGTCATCA	tggaaaggacgaaacaccgAGGTCGTGGCGAAGTCATCAgtttaagagctatgctggaaacagcatagcaagtt
11240	PADI2	TGACTTCGCCACGACCTCAG	tggaaaggacgaaacaccgTGACTTCGCCACGACCTCAGgtttaagagctatgctggaaacagcatagcaagtt
84875	PARP10	AATACCTCCTGGTCAGCTGG	tggaaaggacgaaacaccgAATACCTCCTGGTCAGCTGGgtttaagagctatgctggaaacagcatagcaagtt
84875	PARP10	CTGACCAGGAGGTATTGGCC	tggaaaggacgaaacaccgCTGACCAGGAGGTATTGGCCgtttaagagctatgctggaaacagcatagcaagtt
84875	PARP10	TCAACCCCCAGCTGACCAGG	tggaaaggacgaaacaccgTCAACCCCCAGCTGACCAGGgtttaagagctatgctggaaacagcatagcaagtt
64761	PARP12	CCTCAGGGCCCCCAGCTGTG	tggaaaggacgaaacaccgCCTCAGGGCCCCCAGCTGTGgtttaagagctatgctggaaacagcatagcaagtt
64761	PARP12	GCCCCCGGTCCGCAGCTGAG	tggaaaggacgaaacaccgGCCCCCGGTCCGCAGCTGAGgtttaagagctatgctggaaacagcatagcaagtt
64761	PARP12	GCCGCTCAGCTGCGGACCGG	tggaaaggacgaaacaccgGCCGCTCAGCTGCGGACCGGgtttaagagctatgctggaaacagcatagcaagtt
54625	PARP14	CAGCCTAACACAGCGGACCC	tggaaaggacgaaacaccgCAGCCTAACACAGCGGACCCgtttaagagctatgctggaaacagcatagcaagtt
54625	PARP14	TGGCTGTGGGCCGAATGCGA	tggaaaggacgaaacaccgTGGCTGTGGGCCGAATGCGAgtttaagagctatgctggaaacagcatagcaagtt
54625	PARP14	TTGCCTTCAGCCTAACACAG	tggaaaggacgaaacaccgTTGCCTTCAGCCTAACACAGgtttaagagctatgctggaaacagcatagcaagtt
83666	PARP9	CGGCTCTGCCGGGAACAGGG	tggaaaggacgaaacaccgCGGCTCTGCCGGGAACAGGGgtttaagagctatgctggaaacagcatagcaagtt
83666	PARP9	GGAACAGGGAGGGACCTCCA	tggaaaggacgaaacaccgGGAACAGGGAGGGACCTCCAgtttaagagctatgctggaaacagcatagcaagtt
83666	PARP9	GGCTCTGCCGGGAACAGGGA	tggaaaggacgaaacaccgGGCTCTGCCGGGAACAGGGAgtttaagagctatgctggaaacagcatagcaagtt
84333	PCGF5	CGCGAGGAGAGCAGAGCCCG	tggaaaggacgaaacaccgCGCGAGGAGAGCAGAGCCCGgtttaagagctatgctggaaacagcatagcaagtt
84333	PCGF5	GAGAGCAGAGCCCGCGGCGG	tggaaaggacgaaacaccgGAGAGCAGAGCCCGCGGCGGgtttaagagctatgctggaaacagcatagcaagtt
84333	PCGF5	GAGGAGAGCAGAGCCCGCGG	tggaaaggacgaaacaccgGAGGAGAGCAGAGCCCGCGGgtttaagagctatgctggaaacagcatagcaagtt
5157	PDGFRL	AGGTTTGGGGGAAAAAGTTG	tggaaaggacgaaacaccgAGGTTTGGGGGAAAAAGTTGgtttaagagctatgctggaaacagcatagcaagtt
5157	PDGFRL	GAGGATTCGGTTTCTTCAGG	tggaaaggacgaaacaccgGAGGATTCGGTTTCTTCAGGgtttaagagctatgctggaaacagcatagcaagtt
5157	PDGFRL	TTCAGGAGGAACAAGGTTTG	tggaaaggacgaaacaccgTTCAGGAGGAACAAGGTTTGgtttaagagctatgctggaaacagcatagcaagtt
5163	PDK1	AAAAGGGGCGGGCGCTTGCG	tggaaaggacgaaacaccgAAAAGGGGCGGGCGCTTGCGgtttaagagctatgctggaaacagcatagcaagtt
5163	PDK1	CCGCTCCGCGTCCCGCCCAG	tggaaaggacgaaacaccgCCGCTCCGCGTCCCGCCCAGgtttaagagctatgctggaaacagcatagcaagtt
5163	PDK1	GGGCGGGACGCGGAGCGGGA	tggaaaggacgaaacaccgGGGCGGGACGCGGAGCGGGAgtttaagagctatgctggaaacagcatagcaagtt
5209	PFKFB3	CCTCCTCCCCACGTGGAAGG	tggaaaggacgaaacaccgCCTCCTCCCCACGTGGAAGGgtttaagagctatgctggaaacagcatagcaagtt
5209	PFKFB3	CGCCCACCCTCCTCCCCACG	tggaaaggacgaaacaccgCGCCCACCCTCCTCCCCACGgtttaagagctatgctggaaacagcatagcaagtt
5209	PFKFB3	GGTCCCAGCCCCCTTCCACG	tggaaaggacgaaacaccgGGTCCCAGCCCCCTTCCACGgtttaagagctatgctggaaacagcatagcaagtt
51131	PHF11	ACACCCAACTTTCCCCGGGC	tggaaaggacgaaacaccgACACCCAACTTTCCCCGGGCgtttaagagctatgctggaaacagcatagcaagtt
51131	PHF11	CTGCACACCCAACTTTCCCC	tggaaaggacgaaacaccgCTGCACACCCAACTTTCCCCgtttaagagctatgctggaaacagcatagcaagtt
51131	PHF11	TTGAGTCACTAGCCGGCCCG	tggaaaggacgaaacaccgTTGAGTCACTAGCCGGCCCGgtttaagagctatgctggaaacagcatagcaagtt
55300	PI4K2B	ACCCCCGCGCCTGCGCAGAA	tggaaaggacgaaacaccgACCCCCGCGCCTGCGCAGAAgtttaagagctatgctggaaacagcatagcaagtt
55300	PI4K2B	ACGACCCTTCTGCGCAGGCG	tggaaaggacgaaacaccgACGACCCTTCTGCGCAGGCGgtttaagagctatgctggaaacagcatagcaagtt
55300	PI4K2B	CCTGCGCAGAAGGGTCGTGG	tggaaaggacgaaacaccgCCTGCGCAGAAGGGTCGTGGgtttaagagctatgctggaaacagcatagcaagtt
415116	PIM3	ACCCCGCCCCCTTCCGCCCG	tggaaaggacgaaacaccgACCCCGCCCCCTTCCGCCCGgtttaagagctatgctggaaacagcatagcaagtt
415116	PIM3	GCCGCCTCGCGGGCCCCGGG	tggaaaggacgaaacaccgGCCGCCTCGCGGGCCCCGGGgtttaagagctatgctggaaacagcatagcaagtt
415116	PIM3	GGACCCCGCCCCCTTCCGCC	tggaaaggacgaaacaccgGGACCCCGCCCCCTTCCGCCgtttaagagctatgctggaaacagcatagcaagtt
51365	PLA1A	AATGATTAGTGAAATCCACG	tggaaaggacgaaacaccgAATGATTAGTGAAATCCACGgtttaagagctatgctggaaacagcatagcaagtt
51365	PLA1A	ACTAGCCTCATGACCTGAAA	tggaaaggacgaaacaccgACTAGCCTCATGACCTGAAAgtttaagagctatgctggaaacagcatagcaagtt
51365	PLA1A	GAAGAAGAAACCGAAAACTC	tggaaaggacgaaacaccgGAAGAAGAAACCGAAAACTCgtttaagagctatgctggaaacagcatagcaagtt
5329	PLAUR	CCGGGAAGGGAAGTTTGTGG	tggaaaggacgaaacaccgCCGGGAAGGGAAGTTTGTGGgtttaagagctatgctggaaacagcatagcaagtt
5329	PLAUR	CGAGTCAGCCCCAGATGCGT	tggaaaggacgaaacaccgCGAGTCAGCCCCAGATGCGTgtttaagagctatgctggaaacagcatagcaagtt
5329	PLAUR	GCCACAAACTTCCCTTCCCG	tggaaaggacgaaacaccgGCCACAAACTTCCCTTCCCGgtttaagagctatgctggaaacagcatagcaagtt
57664	PLEKHA4	CAGCTGCCCCCATAGCTGAA	tggaaaggacgaaacaccgCAGCTGCCCCCATAGCTGAAgtttaagagctatgctggaaacagcatagcaagtt
57664	PLEKHA4	CTGCCCCCATAGCTGAAGGG	tggaaaggacgaaacaccgCTGCCCCCATAGCTGAAGGGgtttaagagctatgctggaaacagcatagcaagtt
57664	PLEKHA4	GCCAGAGGTCAGGCTGTAGT	tggaaaggacgaaacaccgGCCAGAGGTCAGGCTGTAGTgtttaagagctatgctggaaacagcatagcaagtt
123	PLIN2	CGTGCCCGAGGGTGACACTC	tggaaaggacgaaacaccgCGTGCCCGAGGGTGACACTCgtttaagagctatgctggaaacagcatagcaagtt
123	PLIN2	GGGCCCCCACCACTCTAGGA	tggaaaggacgaaacaccgGGGCCCCCACCACTCTAGGAgtttaagagctatgctggaaacagcatagcaagtt
123	PLIN2	GGGCGCCGGGACGTGCCCGA	tggaaaggacgaaacaccgGGGCGCCGGGACGTGCCCGAgtttaagagctatgctggaaacagcatagcaagtt
5366	PMAIP1	CCATAACGCCGTCTGCGGGG	tggaaaggacgaaacaccgCCATAACGCCGTCTGCGGGGgtttaagagctatgctggaaacagcatagcaagtt
5366	PMAIP1	CTCCCATAACGCCGTCTGCG	tggaaaggacgaaacaccgCTCCCATAACGCCGTCTGCGgtttaagagctatgctggaaacagcatagcaagtt
5366	PMAIP1	GGCGTTATGGGAGCGGACGC	tggaaaggacgaaacaccgGGCGTTATGGGAGCGGACGCgtttaagagctatgctggaaacagcatagcaagtt
5371	PML	AAGACACGCCCAGAGCGGGG	tggaaaggacgaaacaccgAAGACACGCCCAGAGCGGGGgtttaagagctatgctggaaacagcatagcaagtt
5371	PML	GTGTCTTTAAAACCCACAGT	tggaaaggacgaaacaccgGTGTCTTTAAAACCCACAGTgtttaagagctatgctggaaacagcatagcaagtt
5371	PML	TTAAAGACACGCCCAGAGCG	tggaaaggacgaaacaccgTTAAAGACACGCCCAGAGCGgtttaagagctatgctggaaacagcatagcaagtt
87178	PNPT1	ACCTTCTACGAAGACTAGAG	tggaaaggacgaaacaccgACCTTCTACGAAGACTAGAGgtttaagagctatgctggaaacagcatagcaagtt
87178	PNPT1	CCTTCTACGAAGACTAGAGA	tggaaaggacgaaacaccgCCTTCTACGAAGACTAGAGAgtttaagagctatgctggaaacagcatagcaagtt
87178	PNPT1	GCGGTGCCCGAGGGACGCCG	tggaaaggacgaaacaccgGCGGTGCCCGAGGGACGCCGgtttaagagctatgctggaaacagcatagcaagtt
10957	PNRC1	AGCCCAATTAGAGTGCGACA	tggaaaggacgaaacaccgAGCCCAATTAGAGTGCGACAgtttaagagctatgctggaaacagcatagcaagtt
10957	PNRC1	GTGTCTACCCGAAGCTGCGG	tggaaaggacgaaacaccgGTGTCTACCCGAAGCTGCGGgtttaagagctatgctggaaacagcatagcaagtt
10957	PNRC1	TGTGTGTCTACCCGAAGCTG	tggaaaggacgaaacaccgTGTGTGTCTACCCGAAGCTGgtttaagagctatgctggaaacagcatagcaagtt
152926	PPM1K	AGCCAGTCACAGATGCCGAT	tggaaaggacgaaacaccgAGCCAGTCACAGATGCCGATgtttaagagctatgctggaaacagcatagcaagtt
152926	PPM1K	CAGCCAGTCACAGATGCCGA	tggaaaggacgaaacaccgCAGCCAGTCACAGATGCCGAgtttaagagctatgctggaaacagcatagcaagtt
152926	PPM1K	GCTGCGATCGAGGGCCCGGG	tggaaaggacgaaacaccgGCTGCGATCGAGGGCCCGGGgtttaagagctatgctggaaacagcatagcaagtt
23532	PRAME	AAGCCTGACCATCCCCCTAG	tggaaaggacgaaacaccgAAGCCTGACCATCCCCCTAGgtttaagagctatgctggaaacagcatagcaagtt
23532	PRAME	GAGGATCCTTTCCTGGTAAG	tggaaaggacgaaacaccgGAGGATCCTTTCCTGGTAAGgtttaagagctatgctggaaacagcatagcaagtt
23532	PRAME	GTCAGGCTTCTGCAGAGATG	tggaaaggacgaaacaccgGTCAGGCTTCTGCAGAGATGgtttaagagctatgctggaaacagcatagcaagtt
25865	PRKD2	AGGTCCAGCCCCCAACTCGG	tggaaaggacgaaacaccgAGGTCCAGCCCCCAACTCGGgtttaagagctatgctggaaacagcatagcaagtt
25865	PRKD2	GCCTCCAGGGTCCGGGACAA	tggaaaggacgaaacaccgGCCTCCAGGGTCCGGGACAAgtttaagagctatgctggaaacagcatagcaagtt
25865	PRKD2	TCCCTTGTCCCGGACCCTGG	tggaaaggacgaaacaccgTCCCTTGTCCCGGACCCTGGgtttaagagctatgctggaaacagcatagcaagtt
5699	PSMB10	GCACAGCAAGGGACATCACC	tggaaaggacgaaacaccgGCACAGCAAGGGACATCACCgtttaagagctatgctggaaacagcatagcaagtt
5699	PSMB10	GCAGCACAGAGGGCACAGCA	tggaaaggacgaaacaccgGCAGCACAGAGGGCACAGCAgtttaagagctatgctggaaacagcatagcaagtt
5699	PSMB10	GTACCCAGTGAGCAGCACAG	tggaaaggacgaaacaccgGTACCCAGTGAGCAGCACAGgtttaagagctatgctggaaacagcatagcaagtt
5696	PSMB8	ATGGCGCTACTAGATGTATG	tggaaaggacgaaacaccgATGGCGCTACTAGATGTATGgtttaagagctatgctggaaacagcatagcaagtt
5696	PSMB8	GCGAAAGCCACAGATCGAAG	tggaaaggacgaaacaccgGCGAAAGCCACAGATCGAAGgtttaagagctatgctggaaacagcatagcaagtt
5696	PSMB8	GGACCAGGACCATCACACTG	tggaaaggacgaaacaccgGGACCAGGACCATCACACTGgtttaagagctatgctggaaacagcatagcaagtt
5698	PSMB9	CGCGCGGCGCTAACGTGTGT	tggaaaggacgaaacaccgCGCGCGGCGCTAACGTGTGTgtttaagagctatgctggaaacagcatagcaagtt
5698	PSMB9	GCGCGGCGCTAACGTGTGTA	tggaaaggacgaaacaccgGCGCGGCGCTAACGTGTGTAgtttaagagctatgctggaaacagcatagcaagtt
5698	PSMB9	GGCGGGAGAAGTCCACACCG	tggaaaggacgaaacaccgGGCGGGAGAAGTCCACACCGgtttaagagctatgctggaaacagcatagcaagtt
5721	PSME2	ACTGGCTGGGAATGGCTGAG	tggaaaggacgaaacaccgACTGGCTGGGAATGGCTGAGgtttaagagctatgctggaaacagcatagcaagtt
5721	PSME2	ATTCCCAGCCAGTTGCCACT	tggaaaggacgaaacaccgATTCCCAGCCAGTTGCCACTgtttaagagctatgctggaaacagcatagcaagtt
5721	PSME2	GAGGGGCTACCTACTGCTTG	tggaaaggacgaaacaccgGAGGGGCTACCTACTGCTTGgtttaagagctatgctggaaacagcatagcaagtt
9491	PSMF1	AGCACTGAAAGGTTCCGCCA	tggaaaggacgaaacaccgAGCACTGAAAGGTTCCGCCAgtttaagagctatgctggaaacagcatagcaagtt
9491	PSMF1	GCCCCGCTCGCACTCCCTGG	tggaaaggacgaaacaccgGCCCCGCTCGCACTCCCTGGgtttaagagctatgctggaaacagcatagcaagtt
9491	PSMF1	GTTCCGCCAGGGAGTGCGAG	tggaaaggacgaaacaccgGTTCCGCCAGGGAGTGCGAGgtttaagagctatgctggaaacagcatagcaagtt
5757	PTMA	ATGGACAAGCGTGCTTAAAG	tggaaaggacgaaacaccgATGGACAAGCGTGCTTAAAGgtttaagagctatgctggaaacagcatagcaagtt
5757	PTMA	ATTGGCTCGATTCCGAACAA	tggaaaggacgaaacaccgATTGGCTCGATTCCGAACAAgtttaagagctatgctggaaacagcatagcaagtt
5757	PTMA	GCCGCTATTGGCTGAGCGCA	tggaaaggacgaaacaccgGCCGCTATTGGCTGAGCGCAgtttaagagctatgctggaaacagcatagcaagtt
5794	PTPRH	ATCTCCAGTGTCAGAGCTAG	tggaaaggacgaaacaccgATCTCCAGTGTCAGAGCTAGgtttaagagctatgctggaaacagcatagcaagtt
5794	PTPRH	CAGAGCTAGAGGCAGCGGTG	tggaaaggacgaaacaccgCAGAGCTAGAGGCAGCGGTGgtttaagagctatgctggaaacagcatagcaagtt
5794	PTPRH	GCTAGAGGCAGCGGTGAGGG	tggaaaggacgaaacaccgGCTAGAGGCAGCGGTGAGGGgtttaagagctatgctggaaacagcatagcaagtt
80324	PUS1	CAAAACTAATTCGGGAGAAG	tggaaaggacgaaacaccgCAAAACTAATTCGGGAGAAGgtttaagagctatgctggaaacagcatagcaagtt
80324	PUS1	CTAATTCGGGAGAAGAGGCA	tggaaaggacgaaacaccgCTAATTCGGGAGAAGAGGCAgtttaagagctatgctggaaacagcatagcaagtt
80324	PUS1	TCGGGAGAAGAGGCAGGGCG	tggaaaggacgaaacaccgTCGGGAGAAGAGGCAGGGCGgtttaagagctatgctggaaacagcatagcaagtt
54899	PXK	ACCCAGCGCAGAACGTGTGG	tggaaaggacgaaacaccgACCCAGCGCAGAACGTGTGGgtttaagagctatgctggaaacagcatagcaagtt
54899	PXK	GGGTCGGCGCTAGGACTCCG	tggaaaggacgaaacaccgGGGTCGGCGCTAGGACTCCGgtttaagagctatgctggaaacagcatagcaagtt
54899	PXK	TCGGCGCTAGGACTCCGGGG	tggaaaggacgaaacaccgTCGGCGCTAGGACTCCGGGGgtttaagagctatgctggaaacagcatagcaagtt
5873	RAB27A	CAGAGGACCCCTCGGAGGCG	tggaaaggacgaaacaccgCAGAGGACCCCTCGGAGGCGgtttaagagctatgctggaaacagcatagcaagtt
5873	RAB27A	TGCTGTCGCGCTCTCCCCGG	tggaaaggacgaaacaccgTGCTGTCGCGCTCTCCCCGGgtttaagagctatgctggaaacagcatagcaagtt
5873	RAB27A	TTCTCCTGTCACCTCGGGAG	tggaaaggacgaaacaccgTTCTCCTGTCACCTCGGGAGgtttaagagctatgctggaaacagcatagcaagtt
5920	RARRES3	AAAGGAGCTATTTCTCTAGA	tggaaaggacgaaacaccgAAAGGAGCTATTTCTCTAGAgtttaagagctatgctggaaacagcatagcaagtt
5920	RARRES3	CAGTGTTTAGTATTTAAGTG	tggaaaggacgaaacaccgCAGTGTTTAGTATTTAAGTGgtttaagagctatgctggaaacagcatagcaagtt
5920	RARRES3	GAGCTATTTCTCTAGATGGA	tggaaaggacgaaacaccgGAGCTATTTCTCTAGATGGAgtttaagagctatgctggaaacagcatagcaagtt
153020	RASGEF1B	CCCGGCAGGCAAGTCCCAGT	tggaaaggacgaaacaccgCCCGGCAGGCAAGTCCCAGTgtttaagagctatgctggaaacagcatagcaagtt
153020	RASGEF1B	GACTTGCCTGCCGGGCCGGG	tggaaaggacgaaacaccgGACTTGCCTGCCGGGCCGGGgtttaagagctatgctggaaacagcatagcaagtt
153020	RASGEF1B	GCCCGGCAGGCAAGTCCCAG	tggaaaggacgaaacaccgGCCCGGCAGGCAAGTCCCAGgtttaagagctatgctggaaacagcatagcaagtt
25780	RASGRP3	CCAACTCAGGGGTTATGAGG	tggaaaggacgaaacaccgCCAACTCAGGGGTTATGAGGgtttaagagctatgctggaaacagcatagcaagtt
25780	RASGRP3	CCGCCCGCCACCGTGCCAGG	tggaaaggacgaaacaccgCCGCCCGCCACCGTGCCAGGgtttaagagctatgctggaaacagcatagcaagtt
25780	RASGRP3	TTTCTGACCTCCTGGCACGG	tggaaaggacgaaacaccgTTTCTGACCTCCTGGCACGGgtttaagagctatgctggaaacagcatagcaagtt
83937	RASSF4	CTTTGGCCGTGCCGGGCGAG	tggaaaggacgaaacaccgCTTTGGCCGTGCCGGGCGAGgtttaagagctatgctggaaacagcatagcaagtt
83937	RASSF4	GCGGGACGGAGAGACCGGGG	tggaaaggacgaaacaccgGCGGGACGGAGAGACCGGGGgtttaagagctatgctggaaacagcatagcaagtt
83937	RASSF4	GGGGCGTGCTCGGGGCGGGA	tggaaaggacgaaacaccgGGGGCGTGCTCGGGGCGGGAgtttaagagctatgctggaaacagcatagcaagtt
58517	RBM25	CATAGAGAAGCAGCGTCTAG	tggaaaggacgaaacaccgCATAGAGAAGCAGCGTCTAGgtttaagagctatgctggaaacagcatagcaagtt
58517	RBM25	CGCTAGACGCTGCTTCTCTA	tggaaaggacgaaacaccgCGCTAGACGCTGCTTCTCTAgtttaagagctatgctggaaacagcatagcaagtt
58517	RBM25	GCGTCTAGCGGTTACTAGAA	tggaaaggacgaaacaccgGCGTCTAGCGGTTACTAGAAgtttaagagctatgctggaaacagcatagcaagtt
5979	RET	CAGTGCTTGCTCTGGCTGCG	tggaaaggacgaaacaccgCAGTGCTTGCTCTGGCTGCGgtttaagagctatgctggaaacagcatagcaagtt
5979	RET	TCCCGCACCCCACCCGCCTC	tggaaaggacgaaacaccgTCCCGCACCCCACCCGCCTCgtttaagagctatgctggaaacagcatagcaagtt
5979	RET	TGCTCTGGCTGCGCGGGGTG	tggaaaggacgaaacaccgTGCTCTGGCTGCGCGGGGTGgtttaagagctatgctggaaacagcatagcaagtt
54463	RETREG1	GCCGCACCCACTTTCCCGGG	tggaaaggacgaaacaccgGCCGCACCCACTTTCCCGGGgtttaagagctatgctggaaacagcatagcaagtt
54463	RETREG1	TGACGCCACAGGCCACGGAG	tggaaaggacgaaacaccgTGACGCCACAGGCCACGGAGgtttaagagctatgctggaaacagcatagcaagtt
54463	RETREG1	TGTGACGCCACAGGCCACGG	tggaaaggacgaaacaccgTGTGACGCCACAGGCCACGGgtttaagagctatgctggaaacagcatagcaagtt
5996	RGS1	AAGCATACAGTGGTGTCTTG	tggaaaggacgaaacaccgAAGCATACAGTGGTGTCTTGgtttaagagctatgctggaaacagcatagcaagtt
5996	RGS1	AGGGGAACTTCCAGTGTCTG	tggaaaggacgaaacaccgAGGGGAACTTCCAGTGTCTGgtttaagagctatgctggaaacagcatagcaagtt
5996	RGS1	AGTGATGTTACCACAGACAC	tggaaaggacgaaacaccgAGTGATGTTACCACAGACACgtttaagagctatgctggaaacagcatagcaagtt
57494	RIMKLB	CCCGCCCGCTTGCTGAGGAG	tggaaaggacgaaacaccgCCCGCCCGCTTGCTGAGGAGgtttaagagctatgctggaaacagcatagcaagtt
57494	RIMKLB	CTCCTCAGCAAGCGGGCGGG	tggaaaggacgaaacaccgCTCCTCAGCAAGCGGGCGGGgtttaagagctatgctggaaacagcatagcaagtt
57494	RIMKLB	GCCCCGCCCTCCTGGCGCCG	tggaaaggacgaaacaccgGCCCCGCCCTCCTGGCGCCGgtttaagagctatgctggaaacagcatagcaagtt
8767	RIPK2	GACGTAACCTGCGAAGTTTG	tggaaaggacgaaacaccgGACGTAACCTGCGAAGTTTGgtttaagagctatgctggaaacagcatagcaagtt
8767	RIPK2	GTAACCTGCGAAGTTTGGGG	tggaaaggacgaaacaccgGTAACCTGCGAAGTTTGGGGgtttaagagctatgctggaaacagcatagcaagtt
8767	RIPK2	TTCGCAGGTTACGTCAGCGG	tggaaaggacgaaacaccgTTCGCAGGTTACGTCAGCGGgtttaagagctatgctggaaacagcatagcaagtt
6038	RNASE4	CGCGCCCCGCTTCTCCGAGG	tggaaaggacgaaacaccgCGCGCCCCGCTTCTCCGAGGgtttaagagctatgctggaaacagcatagcaagtt
6038	RNASE4	GACCGCGCCCCGCTTCTCCG	tggaaaggacgaaacaccgGACCGCGCCCCGCTTCTCCGgtttaagagctatgctggaaacagcatagcaagtt
6038	RNASE4	GCTCCAAGGGCGGATCCAGG	tggaaaggacgaaacaccgGCTCCAAGGGCGGATCCAGGgtttaagagctatgctggaaacagcatagcaagtt
55905	RNF114	CGAGGGAAATCTGGAAAACG	tggaaaggacgaaacaccgCGAGGGAAATCTGGAAAACGgtttaagagctatgctggaaacagcatagcaagtt
55905	RNF114	CTAGCTCGCTTGCGTCAGAG	tggaaaggacgaaacaccgCTAGCTCGCTTGCGTCAGAGgtttaagagctatgctggaaacagcatagcaagtt
55905	RNF114	TGCGTCAGAGGGGCCCCGAG	tggaaaggacgaaacaccgTGCGTCAGAGGGGCCCCGAGgtttaagagctatgctggaaacagcatagcaagtt
127544	RNF19B	ACCGGGGCGCAAGGGTTGTG	tggaaaggacgaaacaccgACCGGGGCGCAAGGGTTGTGgtttaagagctatgctggaaacagcatagcaagtt
127544	RNF19B	ACTCCTAGACCGGGGCGCAA	tggaaaggacgaaacaccgACTCCTAGACCGGGGCGCAAgtttaagagctatgctggaaacagcatagcaagtt
127544	RNF19B	CCCAGCGCACTCCTAGACCG	tggaaaggacgaaacaccgCCCAGCGCACTCCTAGACCGgtttaagagctatgctggaaacagcatagcaagtt
57674	RNF213	CCCCTCGGGTCACGGGGCCC	tggaaaggacgaaacaccgCCCCTCGGGTCACGGGGCCCgtttaagagctatgctggaaacagcatagcaagtt
57674	RNF213	CCCTCGGGTCACGGGGCCCT	tggaaaggacgaaacaccgCCCTCGGGTCACGGGGCCCTgtttaagagctatgctggaaacagcatagcaagtt
57674	RNF213	GGCGGGCAGGGCGGGGCCCA	tggaaaggacgaaacaccgGGCGGGCAGGGCGGGGCCCAgtttaagagctatgctggaaacagcatagcaagtt
11237	RNF24	AGTTTCCCCACCCACCTCGG	tggaaaggacgaaacaccgAGTTTCCCCACCCACCTCGGgtttaagagctatgctggaaacagcatagcaagtt
11237	RNF24	GCCCCCGCTGCATGAATGAG	tggaaaggacgaaacaccgGCCCCCGCTGCATGAATGAGgtttaagagctatgctggaaacagcatagcaagtt
11237	RNF24	GCCTCTCATTCATGCAGCGG	tggaaaggacgaaacaccgGCCTCTCATTCATGCAGCGGgtttaagagctatgctggaaacagcatagcaagtt
6102	RP2	AGGGCGACGAAAAAGGGGAA	tggaaaggacgaaacaccgAGGGCGACGAAAAAGGGGAAgtttaagagctatgctggaaacagcatagcaagtt
6102	RP2	CAGGGCGACGAAAAAGGGGA	tggaaaggacgaaacaccgCAGGGCGACGAAAAAGGGGAgtttaagagctatgctggaaacagcatagcaagtt
6102	RP2	TCGTCAGGGCGACGAAAAAG	tggaaaggacgaaacaccgTCGTCAGGGCGACGAAAAAGgtttaagagctatgctggaaacagcatagcaagtt
6146	RPL22	ATAACCAAGAGAAAAGGTGG	tggaaaggacgaaacaccgATAACCAAGAGAAAAGGTGGgtttaagagctatgctggaaacagcatagcaagtt
6146	RPL22	GAGAAAAGGTGGCGGACGAG	tggaaaggacgaaacaccgGAGAAAAGGTGGCGGACGAGgtttaagagctatgctggaaacagcatagcaagtt
6146	RPL22	TACATAACCAAGAGAAAAGG	tggaaaggacgaaacaccgTACATAACCAAGAGAAAAGGgtttaagagctatgctggaaacagcatagcaagtt
91543	RSAD2	AGCTGAGTGTTAGTCAAAGA	tggaaaggacgaaacaccgAGCTGAGTGTTAGTCAAAGAgtttaagagctatgctggaaacagcatagcaagtt
91543	RSAD2	TCAACTTTCAGTTTCACATG	tggaaaggacgaaacaccgTCAACTTTCAGTTTCACATGgtttaagagctatgctggaaacagcatagcaagtt
91543	RSAD2	TGAAACTGAAAGTTGAAACA	tggaaaggacgaaacaccgTGAAACTGAAAGTTGAAACAgtttaagagctatgctggaaacagcatagcaagtt
51493	RTCB	ATCCTAAAGTTATACACTAC	tggaaaggacgaaacaccgATCCTAAAGTTATACACTACgtttaagagctatgctggaaacagcatagcaagtt
51493	RTCB	CTTAACCAGAGGAAAGACAT	tggaaaggacgaaacaccgCTTAACCAGAGGAAAGACATgtttaagagctatgctggaaacagcatagcaagtt
51493	RTCB	GGACAGTACAACTTAACCAG	tggaaaggacgaaacaccgGGACAGTACAACTTAACCAGgtttaagagctatgctggaaacagcatagcaagtt
64108	RTP4	ACTCAGACAGTCTAAAATGA	tggaaaggacgaaacaccgACTCAGACAGTCTAAAATGAgtttaagagctatgctggaaacagcatagcaagtt
64108	RTP4	GAGACAAACAGTTTCAGTTT	tggaaaggacgaaacaccgGAGACAAACAGTTTCAGTTTgtttaagagctatgctggaaacagcatagcaagtt
64108	RTP4	TCTTTATCTCTCTCTCAGCA	tggaaaggacgaaacaccgTCTTTATCTCTCTCTCAGCAgtttaagagctatgctggaaacagcatagcaagtt
6279	S100A8	AGACTGTAGCAACTCTGGCA	tggaaaggacgaaacaccgAGACTGTAGCAACTCTGGCAgtttaagagctatgctggaaacagcatagcaagtt
6279	S100A8	CAGTGATTGCCACATTCACC	tggaaaggacgaaacaccgCAGTGATTGCCACATTCACCgtttaagagctatgctggaaacagcatagcaagtt
6279	S100A8	GTTTCTCAACCAGGTGAATG	tggaaaggacgaaacaccgGTTTCTCAACCAGGTGAATGgtttaagagctatgctggaaacagcatagcaagtt
6288	SAA1	AGGTCATTTCCCCTACAAAA	tggaaaggacgaaacaccgAGGTCATTTCCCCTACAAAAgtttaagagctatgctggaaacagcatagcaagtt
6288	SAA1	GACAAGTTCCTGGATGCCAG	tggaaaggacgaaacaccgGACAAGTTCCTGGATGCCAGgtttaagagctatgctggaaacagcatagcaagtt
6288	SAA1	TATCCCAGTTGTGCAACCTG	tggaaaggacgaaacaccgTATCCCAGTTGTGCAACCTGgtttaagagctatgctggaaacagcatagcaagtt
23034	SAMD4A	CGCTCGGCTGCTTCTCTGGG	tggaaaggacgaaacaccgCGCTCGGCTGCTTCTCTGGGgtttaagagctatgctggaaacagcatagcaagtt
23034	SAMD4A	CTAATGCAAAGCAGAGGCGG	tggaaaggacgaaacaccgCTAATGCAAAGCAGAGGCGGgtttaagagctatgctggaaacagcatagcaagtt
23034	SAMD4A	GAGCTAATGCAAAGCAGAGG	tggaaaggacgaaacaccgGAGCTAATGCAAAGCAGAGGgtttaagagctatgctggaaacagcatagcaagtt
54809	SAMD9	AACAACTGGGAGGTTGGGGA	tggaaaggacgaaacaccgAACAACTGGGAGGTTGGGGAgtttaagagctatgctggaaacagcatagcaagtt
54809	SAMD9	GGGCGTGTTTAACAACTGGG	tggaaaggacgaaacaccgGGGCGTGTTTAACAACTGGGgtttaagagctatgctggaaacagcatagcaagtt
54809	SAMD9	TAATTGGCTCAGAAACAGCA	tggaaaggacgaaacaccgTAATTGGCTCAGAAACAGCAgtttaagagctatgctggaaacagcatagcaagtt
219285	SAMD9L	AGTGCCAGTTGAGAAGCAGG	tggaaaggacgaaacaccgAGTGCCAGTTGAGAAGCAGGgtttaagagctatgctggaaacagcatagcaagtt
219285	SAMD9L	CTGCTTAGAAACTGTTTACC	tggaaaggacgaaacaccgCTGCTTAGAAACTGTTTACCgtttaagagctatgctggaaacagcatagcaagtt
219285	SAMD9L	TTATAACTTAAAAATCTGCC	tggaaaggacgaaacaccgTTATAACTTAAAAATCTGCCgtttaagagctatgctggaaacagcatagcaagtt
25939	SAMHD1	AGCCCAAGGCAAGAGCCGCT	tggaaaggacgaaacaccgAGCCCAAGGCAAGAGCCGCTgtttaagagctatgctggaaacagcatagcaagtt
25939	SAMHD1	CTTCGGGCAGGGCAGCCTAG	tggaaaggacgaaacaccgCTTCGGGCAGGGCAGCCTAGgtttaagagctatgctggaaacagcatagcaagtt
25939	SAMHD1	TGTCAGTGAGCCTGCGCAGG	tggaaaggacgaaacaccgTGTCAGTGAGCCTGCGCAGGgtttaagagctatgctggaaacagcatagcaagtt
6303	SAT1	AGAGGAAACGATGCGCCCCG	tggaaaggacgaaacaccgAGAGGAAACGATGCGCCCCGgtttaagagctatgctggaaacagcatagcaagtt
6303	SAT1	GGGCGCCCGTGTGAACCCGG	tggaaaggacgaaacaccgGGGCGCCCGTGTGAACCCGGgtttaagagctatgctggaaacagcatagcaagtt
6303	SAT1	GTGGGACCTCTCATCCAATG	tggaaaggacgaaacaccgGTGGGACCTCTCATCCAATGgtttaagagctatgctggaaacagcatagcaagtt
60485	SAV1	CCCCACCGCGGCTCCAGGCG	tggaaaggacgaaacaccgCCCCACCGCGGCTCCAGGCGgtttaagagctatgctggaaacagcatagcaagtt
60485	SAV1	CTGGGAAGCTCGACGCAGCG	tggaaaggacgaaacaccgCTGGGAAGCTCGACGCAGCGgtttaagagctatgctggaaacagcatagcaagtt
60485	SAV1	TGGGAAGCTCGACGCAGCGC	tggaaaggacgaaacaccgTGGGAAGCTCGACGCAGCGCgtttaagagctatgctggaaacagcatagcaagtt
950	SCARB2	CGCAGTCATGTGCCCTGCGG	tggaaaggacgaaacaccgCGCAGTCATGTGCCCTGCGGgtttaagagctatgctggaaacagcatagcaagtt
950	SCARB2	CGCCGCAGGGCACATGACTG	tggaaaggacgaaacaccgCGCCGCAGGGCACATGACTGgtttaagagctatgctggaaacagcatagcaagtt
950	SCARB2	GGCCGCAGTCATGTGCCCTG	tggaaaggacgaaacaccgGGCCGCAGTCATGTGCCCTGgtttaagagctatgctggaaacagcatagcaagtt
85477	SCIN	ACGGGAGGGGCTAAGTGCCC	tggaaaggacgaaacaccgACGGGAGGGGCTAAGTGCCCgtttaagagctatgctggaaacagcatagcaagtt
85477	SCIN	AGCCAGCGCTGCGCTCCCCG	tggaaaggacgaaacaccgAGCCAGCGCTGCGCTCCCCGgtttaagagctatgctggaaacagcatagcaagtt
85477	SCIN	GCCCAGGCGCGAGTTGACAG	tggaaaggacgaaacaccgGCCCAGGCGCGAGTTGACAGgtttaagagctatgctggaaacagcatagcaagtt
9997	SCO2	ATGAACACGTGACCCCCGGC	tggaaaggacgaaacaccgATGAACACGTGACCCCCGGCgtttaagagctatgctggaaacagcatagcaagtt
9997	SCO2	GATGAACACGTGACCCCCGG	tggaaaggacgaaacaccgGATGAACACGTGACCCCCGGgtttaagagctatgctggaaacagcatagcaagtt
9997	SCO2	GGGTCACGTGTTCATCGAGA	tggaaaggacgaaacaccgGGGTCACGTGTTCATCGAGAgtttaagagctatgctggaaacagcatagcaagtt
6398	SECTM1	CAGCTCCTTCCTCATCTGGG	tggaaaggacgaaacaccgCAGCTCCTTCCTCATCTGGGgtttaagagctatgctggaaacagcatagcaagtt
6398	SECTM1	GTCACGCTTGTTGTGAACGC	tggaaaggacgaaacaccgGTCACGCTTGTTGTGAACGCgtttaagagctatgctggaaacagcatagcaagtt
6398	SECTM1	TCTGGGAGGTGGGTCCCGCG	tggaaaggacgaaacaccgTCTGGGAGGTGGGTCCCGCGgtttaagagctatgctggaaacagcatagcaagtt
7869	SEMA3B	GATCAGATTACAGCCCCTAG	tggaaaggacgaaacaccgGATCAGATTACAGCCCCTAGgtttaagagctatgctggaaacagcatagcaagtt
7869	SEMA3B	GGGATCAGATTACAGCCCCT	tggaaaggacgaaacaccgGGGATCAGATTACAGCCCCTgtttaagagctatgctggaaacagcatagcaagtt
7869	SEMA3B	TGTCTGTGATTGTGGCCAGG	tggaaaggacgaaacaccgTGTCTGTGATTGTGGCCAGGgtttaagagctatgctggaaacagcatagcaagtt
5272	SERPINB9	CGAGGTCAGAGCTGGGAGCA	tggaaaggacgaaacaccgCGAGGTCAGAGCTGGGAGCAgtttaagagctatgctggaaacagcatagcaagtt
5272	SERPINB9	CTGACCTCGGCCACCACGCG	tggaaaggacgaaacaccgCTGACCTCGGCCACCACGCGgtttaagagctatgctggaaacagcatagcaagtt
5272	SERPINB9	TGGTGGCCGAGGTCAGAGCT	tggaaaggacgaaacaccgTGGTGGCCGAGGTCAGAGCTgtttaagagctatgctggaaacagcatagcaagtt
5054	SERPINE1	CAGAGAGGGAGGTGTCGAGG	tggaaaggacgaaacaccgCAGAGAGGGAGGTGTCGAGGgtttaagagctatgctggaaacagcatagcaagtt
5054	SERPINE1	GGACTCCCAGAGCCAGTGAG	tggaaaggacgaaacaccgGGACTCCCAGAGCCAGTGAGgtttaagagctatgctggaaacagcatagcaagtt
5054	SERPINE1	TGCCTCAGCAAGTCCCAGAG	tggaaaggacgaaacaccgTGCCTCAGCAAGTCCCAGAGgtttaagagctatgctggaaacagcatagcaagtt
710	SERPING1	AATTAAGGAAGATTGATCGC	tggaaaggacgaaacaccgAATTAAGGAAGATTGATCGCgtttaagagctatgctggaaacagcatagcaagtt
710	SERPING1	TCCTGTAAATCAGGATGGGA	tggaaaggacgaaacaccgTCCTGTAAATCAGGATGGGAgtttaagagctatgctggaaacagcatagcaagtt
710	SERPING1	TGAGTTCCTGTAAATCAGGA	tggaaaggacgaaacaccgTGAGTTCCTGTAAATCAGGAgtttaagagctatgctggaaacagcatagcaagtt
140885	SIRPA	GCGCCCGTTCCGGAGTCGGG	tggaaaggacgaaacaccgGCGCCCGTTCCGGAGTCGGGgtttaagagctatgctggaaacagcatagcaagtt
140885	SIRPA	GGGGGGGTCTCCAAAAACCG	tggaaaggacgaaacaccgGGGGGGGTCTCCAAAAACCGgtttaagagctatgctggaaacagcatagcaagtt
140885	SIRPA	GGGGTCTCCAAAAACCGCGG	tggaaaggacgaaacaccgGGGGTCTCCAAAAACCGCGGgtttaagagctatgctggaaacagcatagcaagtt
51296	SLC15A3	AAGTGAAAGCCTGGGTCACA	tggaaaggacgaaacaccgAAGTGAAAGCCTGGGTCACAgtttaagagctatgctggaaacagcatagcaagtt
51296	SLC15A3	GAGGCAGAGGTAGAGAAGGA	tggaaaggacgaaacaccgGAGGCAGAGGTAGAGAAGGAgtttaagagctatgctggaaacagcatagcaagtt
51296	SLC15A3	GTTTAGGAGAAGTGAAAGCC	tggaaaggacgaaacaccgGTTTAGGAGAAGTGAAAGCCgtttaagagctatgctggaaacagcatagcaagtt
6566	SLC16A1	CAGTTCGGATGTCTGTGTGG	tggaaaggacgaaacaccgCAGTTCGGATGTCTGTGTGGgtttaagagctatgctggaaacagcatagcaagtt
6566	SLC16A1	GGCGAGCTAGAGGGCGCGCG	tggaaaggacgaaacaccgGGCGAGCTAGAGGGCGCGCGgtttaagagctatgctggaaacagcatagcaagtt
6566	SLC16A1	GTTCGGATGTCTGTGTGGCG	tggaaaggacgaaacaccgGTTCGGATGTCTGTGTGGCGgtttaagagctatgctggaaacagcatagcaagtt
6505	SLC1A1	CCTACCACGCCTGCTCCCTA	tggaaaggacgaaacaccgCCTACCACGCCTGCTCCCTAgtttaagagctatgctggaaacagcatagcaagtt
6505	SLC1A1	GCAGGCCCGGGAAGGAGGGT	tggaaaggacgaaacaccgGCAGGCCCGGGAAGGAGGGTgtttaagagctatgctggaaacagcatagcaagtt
6505	SLC1A1	GTGCGTGCGTGGGACGCCCG	tggaaaggacgaaacaccgGTGCGTGCGTGGGACGCCCGgtttaagagctatgctggaaacagcatagcaagtt
81894	SLC25A28	CCTGTCATTCCTCCGCCCTG	tggaaaggacgaaacaccgCCTGTCATTCCTCCGCCCTGgtttaagagctatgctggaaacagcatagcaagtt
81894	SLC25A28	CTTACGTACGAAAAATCAGC	tggaaaggacgaaacaccgCTTACGTACGAAAAATCAGCgtttaagagctatgctggaaacagcatagcaagtt
81894	SLC25A28	GGCGACTTCGCTAATACTAC	tggaaaggacgaaacaccgGGCGACTTCGCTAATACTACgtttaagagctatgctggaaacagcatagcaagtt
253512	SLC25A30	CTAGTGCTGGCAGAAACCAA	tggaaaggacgaaacaccgCTAGTGCTGGCAGAAACCAAgtttaagagctatgctggaaacagcatagcaagtt
253512	SLC25A30	GCAGAAACCAATGGGAGCTG	tggaaaggacgaaacaccgGCAGAAACCAATGGGAGCTGgtttaagagctatgctggaaacagcatagcaagtt
253512	SLC25A30	GCGACCTCCTCAGCTCCCAT	tggaaaggacgaaacaccgGCGACCTCCTCAGCTCCCATgtttaagagctatgctggaaacagcatagcaagtt
123264	SLC51B	ACACATAACAATGAAAGCAC	tggaaaggacgaaacaccgACACATAACAATGAAAGCACgtttaagagctatgctggaaacagcatagcaagtt
123264	SLC51B	AGTGCACTCAGAGTGCAAAC	tggaaaggacgaaacaccgAGTGCACTCAGAGTGCAAACgtttaagagctatgctggaaacagcatagcaagtt
123264	SLC51B	TTCGGATTGTGAAAGTCAGG	tggaaaggacgaaacaccgTTCGGATTGTGAAAGTCAGGgtttaagagctatgctggaaacagcatagcaagtt
55106	SLFN12	AAATAGTGACAATTGCCCAA	tggaaaggacgaaacaccgAAATAGTGACAATTGCCCAAgtttaagagctatgctggaaacagcatagcaagtt
55106	SLFN12	AGAGTCGATAATAAAGAGTG	tggaaaggacgaaacaccgAGAGTCGATAATAAAGAGTGgtttaagagctatgctggaaacagcatagcaagtt
55106	SLFN12	CTATTGGGCAGCTGGCGCTC	tggaaaggacgaaacaccgCTATTGGGCAGCTGGCGCTCgtttaagagctatgctggaaacagcatagcaagtt
162394	SLFN5	ACTGTTGTAGTTGCAAGAGT	tggaaaggacgaaacaccgACTGTTGTAGTTGCAAGAGTgtttaagagctatgctggaaacagcatagcaagtt
162394	SLFN5	AGCCCAATCGCATCGTTACG	tggaaaggacgaaacaccgAGCCCAATCGCATCGTTACGgtttaagagctatgctggaaacagcatagcaagtt
162394	SLFN5	ATCGCGCAGGAGACAGACAG	tggaaaggacgaaacaccgATCGCGCAGGAGACAGACAGgtttaagagctatgctggaaacagcatagcaagtt
8303	SNN	GAGCACACGTGACTCCGCCC	tggaaaggacgaaacaccgGAGCACACGTGACTCCGCCCgtttaagagctatgctggaaacagcatagcaagtt
8303	SNN	GGCCTCCCAGAAAGGCCAAT	tggaaaggacgaaacaccgGGCCTCCCAGAAAGGCCAATgtttaagagctatgctggaaacagcatagcaagtt
8303	SNN	GGCGGAGTCACGTGTGCTCG	tggaaaggacgaaacaccgGGCGGAGTCACGTGTGCTCGgtttaagagctatgctggaaacagcatagcaagtt
8651	SOCS1	AGAAACCAAAAGTGGAGCTG	tggaaaggacgaaacaccgAGAAACCAAAAGTGGAGCTGgtttaagagctatgctggaaacagcatagcaagtt
8651	SOCS1	GTCCTCGCCGGACGCCACCG	tggaaaggacgaaacaccgGTCCTCGCCGGACGCCACCGgtttaagagctatgctggaaacagcatagcaagtt
8651	SOCS1	TTTGGTTTCTCTTTCCGCGG	tggaaaggacgaaacaccgTTTGGTTTCTCTTTCCGCGGgtttaagagctatgctggaaacagcatagcaagtt
8835	SOCS2	AGCGGAGCGCTGACTGGGGA	tggaaaggacgaaacaccgAGCGGAGCGCTGACTGGGGAgtttaagagctatgctggaaacagcatagcaagtt
8835	SOCS2	CGCGAGCGGAGCGCTGACTG	tggaaaggacgaaacaccgCGCGAGCGGAGCGCTGACTGgtttaagagctatgctggaaacagcatagcaagtt
8835	SOCS2	GAGCGGAGCGCTGACTGGGG	tggaaaggacgaaacaccgGAGCGGAGCGCTGACTGGGGgtttaagagctatgctggaaacagcatagcaagtt
9021	SOCS3	AGTGACTAAACATTACAAGA	tggaaaggacgaaacaccgAGTGACTAAACATTACAAGAgtttaagagctatgctggaaacagcatagcaagtt
9021	SOCS3	CAGAGAAAGGCTGAGCGCGG	tggaaaggacgaaacaccgCAGAGAAAGGCTGAGCGCGGgtttaagagctatgctggaaacagcatagcaagtt
9021	SOCS3	CAGCAGAGAAAGGCTGAGCG	tggaaaggacgaaacaccgCAGCAGAGAAAGGCTGAGCGgtttaagagctatgctggaaacagcatagcaagtt
26010	SPATS2L	AGCAGCGCTGTGTTTGCGAG	tggaaaggacgaaacaccgAGCAGCGCTGTGTTTGCGAGgtttaagagctatgctggaaacagcatagcaagtt
26010	SPATS2L	CTCCTGGTGAGTGACACCGA	tggaaaggacgaaacaccgCTCCTGGTGAGTGACACCGAgtttaagagctatgctggaaacagcatagcaagtt
26010	SPATS2L	TCCTGGTGAGTGACACCGAG	tggaaaggacgaaacaccgTCCTGGTGAGTGACACCGAGgtttaagagctatgctggaaacagcatagcaagtt
80176	SPSB1	ACGGACCACTCAGCACTGCA	tggaaaggacgaaacaccgACGGACCACTCAGCACTGCAgtttaagagctatgctggaaacagcatagcaagtt
80176	SPSB1	AGCACTGCAGGGAAGGCCGG	tggaaaggacgaaacaccgAGCACTGCAGGGAAGGCCGGgtttaagagctatgctggaaacagcatagcaagtt
80176	SPSB1	GCCTTCCCTGCAGTGCTGAG	tggaaaggacgaaacaccgGCCTTCCCTGCAGTGCTGAGgtttaagagctatgctggaaacagcatagcaagtt
9517	SPTLC2	GAGACCGGTCCTCTGCGGAG	tggaaaggacgaaacaccgGAGACCGGTCCTCTGCGGAGgtttaagagctatgctggaaacagcatagcaagtt
9517	SPTLC2	GGGCGGGGCCCTCTCCGCAG	tggaaaggacgaaacaccgGGGCGGGGCCCTCTCCGCAGgtttaagagctatgctggaaacagcatagcaagtt
9517	SPTLC2	TGGCCGAGACCGGTCCTCTG	tggaaaggacgaaacaccgTGGCCGAGACCGGTCCTCTGgtttaagagctatgctggaaacagcatagcaagtt
6713	SQLE	CGCCATCTCGGCCTACCGCG	tggaaaggacgaaacaccgCGCCATCTCGGCCTACCGCGgtttaagagctatgctggaaacagcatagcaagtt
6713	SQLE	GCCGGCGGCGGCAGGAGCAG	tggaaaggacgaaacaccgGCCGGCGGCGGCAGGAGCAGgtttaagagctatgctggaaacagcatagcaagtt
6713	SQLE	TGCGCGCCCTCATTGGCCGG	tggaaaggacgaaacaccgTGCGCGCCCTCATTGGCCGGgtttaagagctatgctggaaacagcatagcaagtt
23648	SSBP3	CGTGCGCCGATTGGCCGAGG	tggaaaggacgaaacaccgCGTGCGCCGATTGGCCGAGGgtttaagagctatgctggaaacagcatagcaagtt
23648	SSBP3	GAGGGACGCCCTGACAGCGC	tggaaaggacgaaacaccgGAGGGACGCCCTGACAGCGCgtttaagagctatgctggaaacagcatagcaagtt
23648	SSBP3	GTCAGGGCGTCCCTCCCAGC	tggaaaggacgaaacaccgGTCAGGGCGTCCCTCCCAGCgtttaagagctatgctggaaacagcatagcaagtt
6484	ST3GAL4	AGGGCGGGGGTGATGCCGCG	tggaaaggacgaaacaccgAGGGCGGGGGTGATGCCGCGgtttaagagctatgctggaaacagcatagcaagtt
6484	ST3GAL4	ATCCCAAGCCTGCGACCGCG	tggaaaggacgaaacaccgATCCCAAGCCTGCGACCGCGgtttaagagctatgctggaaacagcatagcaagtt
6484	ST3GAL4	GACTCCCAGGAGCTCCCGGG	tggaaaggacgaaacaccgGACTCCCAGGAGCTCCCGGGgtttaagagctatgctggaaacagcatagcaagtt
26228	STAP1	AGGTGTAGACTGACTTTCAG	tggaaaggacgaaacaccgAGGTGTAGACTGACTTTCAGgtttaagagctatgctggaaacagcatagcaagtt
26228	STAP1	GGTGTAGACTGACTTTCAGA	tggaaaggacgaaacaccgGGTGTAGACTGACTTTCAGAgtttaagagctatgctggaaacagcatagcaagtt
26228	STAP1	TTTGTGAGGTAAGAAAGAAC	tggaaaggacgaaacaccgTTTGTGAGGTAAGAAAGAACgtttaagagctatgctggaaacagcatagcaagtt
80765	STARD5	AATTGGTCCAGGCCCTCAGA	tggaaaggacgaaacaccgAATTGGTCCAGGCCCTCAGAgtttaagagctatgctggaaacagcatagcaagtt
80765	STARD5	GGCAGGACAAGGAGACCGCG	tggaaaggacgaaacaccgGGCAGGACAAGGAGACCGCGgtttaagagctatgctggaaacagcatagcaagtt
80765	STARD5	TTGTCCTGCCAATCTCCGGG	tggaaaggacgaaacaccgTTGTCCTGCCAATCTCCGGGgtttaagagctatgctggaaacagcatagcaagtt
79689	STEAP4	AAGCTGAGAATCCCAGCAGC	tggaaaggacgaaacaccgAAGCTGAGAATCCCAGCAGCgtttaagagctatgctggaaacagcatagcaagtt
79689	STEAP4	GGACCGGAACTTCTATACTG	tggaaaggacgaaacaccgGGACCGGAACTTCTATACTGgtttaagagctatgctggaaacagcatagcaagtt
79689	STEAP4	TGAGAATCCCAGCAGCTGGA	tggaaaggacgaaacaccgTGAGAATCCCAGCAGCTGGAgtttaagagctatgctggaaacagcatagcaagtt
412	STS	ACAGCTGCTCTATCAATCCG	tggaaaggacgaaacaccgACAGCTGCTCTATCAATCCGgtttaagagctatgctggaaacagcatagcaagtt
412	STS	ACTACCTTAGTACACTGCCA	tggaaaggacgaaacaccgACTACCTTAGTACACTGCCAgtttaagagctatgctggaaacagcatagcaagtt
412	STS	CTACCTTAGTACACTGCCAA	tggaaaggacgaaacaccgCTACCTTAGTACACTGCCAAgtttaagagctatgctggaaacagcatagcaagtt
25777	SUN2	CCGGTTTGAACACAAAGCCC	tggaaaggacgaaacaccgCCGGTTTGAACACAAAGCCCgtttaagagctatgctggaaacagcatagcaagtt
25777	SUN2	TCAAACCGGCCAATGGGTGG	tggaaaggacgaaacaccgTCAAACCGGCCAATGGGTGGgtttaagagctatgctggaaacagcatagcaagtt
25777	SUN2	TGTTCAAACCGGCCAATGGG	tggaaaggacgaaacaccgTGTTCAAACCGGCCAATGGGgtttaagagctatgctggaaacagcatagcaagtt
117289	TAGAP	AATCTGTAAACTACTAGGAG	tggaaaggacgaaacaccgAATCTGTAAACTACTAGGAGgtttaagagctatgctggaaacagcatagcaagtt
117289	TAGAP	GAACATCATGGGCTGTCACA	tggaaaggacgaaacaccgGAACATCATGGGCTGTCACAgtttaagagctatgctggaaacagcatagcaagtt
117289	TAGAP	GAGACCGGAAAGAACATCAT	tggaaaggacgaaacaccgGAGACCGGAAAGAACATCATgtttaagagctatgctggaaacagcatagcaagtt
6890	TAP1	CGGAGCTTCAGGCCCCACCG	tggaaaggacgaaacaccgCGGAGCTTCAGGCCCCACCGgtttaagagctatgctggaaacagcatagcaagtt
6890	TAP1	GACCCGGAGCAGTGGCAGCG	tggaaaggacgaaacaccgGACCCGGAGCAGTGGCAGCGgtttaagagctatgctggaaacagcatagcaagtt
6890	TAP1	GCCATGCGAGAGAAGCTCCG	tggaaaggacgaaacaccgGCCATGCGAGAGAAGCTCCGgtttaagagctatgctggaaacagcatagcaagtt
6891	TAP2	CAGAATGAAGGCCTTGGCTG	tggaaaggacgaaacaccgCAGAATGAAGGCCTTGGCTGgtttaagagctatgctggaaacagcatagcaagtt
6891	TAP2	CCAGAATGAAGGCCTTGGCT	tggaaaggacgaaacaccgCCAGAATGAAGGCCTTGGCTgtttaagagctatgctggaaacagcatagcaagtt
6891	TAP2	CCAGCCAAGGCCTTCATTCT	tggaaaggacgaaacaccgCCAGCCAAGGCCTTCATTCTgtttaagagctatgctggaaacagcatagcaagtt
55080	TAPBPL	GGTCAGGTCTTGAAATCACC	tggaaaggacgaaacaccgGGTCAGGTCTTGAAATCACCgtttaagagctatgctggaaacagcatagcaagtt
55080	TAPBPL	TCAGGTCTTGAAATCACCAG	tggaaaggacgaaacaccgTCAGGTCTTGAAATCACCAGgtttaagagctatgctggaaacagcatagcaagtt
55080	TAPBPL	TGGGGAGCAAAAGGGTGCAG	tggaaaggacgaaacaccgTGGGGAGCAAAAGGGTGCAGgtttaagagctatgctggaaacagcatagcaagtt
23424	TDRD7	ACGGTTTCCCTTCCCACGCG	tggaaaggacgaaacaccgACGGTTTCCCTTCCCACGCGgtttaagagctatgctggaaacagcatagcaagtt
23424	TDRD7	CACGCGCAGAAACCGCTAGG	tggaaaggacgaaacaccgCACGCGCAGAAACCGCTAGGgtttaagagctatgctggaaacagcatagcaagtt
23424	TDRD7	GGGAAACCGTCGCCACCTAG	tggaaaggacgaaacaccgGGGAAACCGTCGCCACCTAGgtttaagagctatgctggaaacagcatagcaagtt
7018	TF	AGTGGGACGAGTAAGGAAGG	tggaaaggacgaaacaccgAGTGGGACGAGTAAGGAAGGgtttaagagctatgctggaaacagcatagcaagtt
7018	TF	GTGGGACGAGTAAGGAAGGG	tggaaaggacgaaacaccgGTGGGACGAGTAAGGAAGGGgtttaagagctatgctggaaacagcatagcaagtt
7018	TF	TCAGAAAATGAGGTGATCAG	tggaaaggacgaaacaccgTCAGAAAATGAGGTGATCAGgtttaagagctatgctggaaacagcatagcaagtt
7052	TGM2	CAGCGCTGGGGCTCACCCAG	tggaaaggacgaaacaccgCAGCGCTGGGGCTCACCCAGgtttaagagctatgctggaaacagcatagcaagtt
7052	TGM2	CCCAGGGGACCGGAGCCCGA	tggaaaggacgaaacaccgCCCAGGGGACCGGAGCCCGAgtttaagagctatgctggaaacagcatagcaagtt
7052	TGM2	CGGGAAGGCGGCGACCTGGG	tggaaaggacgaaacaccgCGGGAAGGCGGCGACCTGGGgtttaagagctatgctggaaacagcatagcaagtt
7056	THBD	AAAAGGAAGGAAGTGCCTGG	tggaaaggacgaaacaccgAAAAGGAAGGAAGTGCCTGGgtttaagagctatgctggaaacagcatagcaagtt
7056	THBD	AACCCAGCAATCCGAGTATG	tggaaaggacgaaacaccgAACCCAGCAATCCGAGTATGgtttaagagctatgctggaaacagcatagcaagtt
7056	THBD	CGAGGTGATCCCATGCGCGA	tggaaaggacgaaacaccgCGAGGTGATCCCATGCGCGAgtttaagagctatgctggaaacagcatagcaagtt
9473	THEMIS2	CTTCCCCATAGGGTACTGCA	tggaaaggacgaaacaccgCTTCCCCATAGGGTACTGCAgtttaagagctatgctggaaacagcatagcaagtt
9473	THEMIS2	GCCCCCTGCAGTACCCTATG	tggaaaggacgaaacaccgGCCCCCTGCAGTACCCTATGgtttaagagctatgctggaaacagcatagcaagtt
9473	THEMIS2	TTCCCCATAGGGTACTGCAG	tggaaaggacgaaacaccgTTCCCCATAGGGTACTGCAGgtttaagagctatgctggaaacagcatagcaagtt
7076	TIMP1	CCCGGGCGAGGCCCAGGGAG	tggaaaggacgaaacaccgCCCGGGCGAGGCCCAGGGAGgtttaagagctatgctggaaacagcatagcaagtt
7076	TIMP1	CCGGGCGAGGCCCAGGGAGA	tggaaaggacgaaacaccgCCGGGCGAGGCCCAGGGAGAgtttaagagctatgctggaaacagcatagcaagtt
7076	TIMP1	GCTGGCCCGGGCGAGGCCCA	tggaaaggacgaaacaccgGCTGGCCCGGGCGAGGCCCAgtttaagagctatgctggaaacagcatagcaagtt
11011	TLK2	CTTTAGGAGCACGATTAGTG	tggaaaggacgaaacaccgCTTTAGGAGCACGATTAGTGgtttaagagctatgctggaaacagcatagcaagtt
11011	TLK2	GGAGCACGATTAGTGGGGTG	tggaaaggacgaaacaccgGGAGCACGATTAGTGGGGTGgtttaagagctatgctggaaacagcatagcaagtt
11011	TLK2	TAGGAGCACGATTAGTGGGG	tggaaaggacgaaacaccgTAGGAGCACGATTAGTGGGGgtttaagagctatgctggaaacagcatagcaagtt
7098	TLR3	AATCTCTGACAACCTCAGAG	tggaaaggacgaaacaccgAATCTCTGACAACCTCAGAGgtttaagagctatgctggaaacagcatagcaagtt
7098	TLR3	CGGTTTGAAACGCCTCTCTG	tggaaaggacgaaacaccgCGGTTTGAAACGCCTCTCTGgtttaagagctatgctggaaacagcatagcaagtt
7098	TLR3	GACCCTTTCAATGAAATCCA	tggaaaggacgaaacaccgGACCCTTTCAATGAAATCCAgtttaagagctatgctggaaacagcatagcaagtt
51284	TLR7	ATAGTGGTGATAGAAATAAG	tggaaaggacgaaacaccgATAGTGGTGATAGAAATAAGgtttaagagctatgctggaaacagcatagcaagtt
51284	TLR7	ATGGGCTTTGCAAAAGCACG	tggaaaggacgaaacaccgATGGGCTTTGCAAAAGCACGgtttaagagctatgctggaaacagcatagcaagtt
51284	TLR7	TATGGGCTTTGCAAAAGCAC	tggaaaggacgaaacaccgTATGGGCTTTGCAAAAGCACgtttaagagctatgctggaaacagcatagcaagtt
113277	TMEM106A	AGCTCTTCAAACGTTACCCG	tggaaaggacgaaacaccgAGCTCTTCAAACGTTACCCGgtttaagagctatgctggaaacagcatagcaagtt
113277	TMEM106A	GCTCTTCAAACGTTACCCGA	tggaaaggacgaaacaccgGCTCTTCAAACGTTACCCGAgtttaagagctatgctggaaacagcatagcaagtt
113277	TMEM106A	TCAAACGTTACCCGAGGGCC	tggaaaggacgaaacaccgTCAAACGTTACCCGAGGGCCgtttaagagctatgctggaaacagcatagcaagtt
55281	TMEM140	AGGTAAAGAGTATGTCATAA	tggaaaggacgaaacaccgAGGTAAAGAGTATGTCATAAgtttaagagctatgctggaaacagcatagcaagtt
55281	TMEM140	TCTGAAAAGTCATGGGCCAC	tggaaaggacgaaacaccgTCTGAAAAGTCATGGGCCACgtttaagagctatgctggaaacagcatagcaagtt
55281	TMEM140	TTCGTTTCCTAACTTGCCAG	tggaaaggacgaaacaccgTTCGTTTCCTAACTTGCCAGgtttaagagctatgctggaaacagcatagcaagtt
55026	TMEM255A	CTGCCTCCCAGAGCAGAGGG	tggaaaggacgaaacaccgCTGCCTCCCAGAGCAGAGGGgtttaagagctatgctggaaacagcatagcaagtt
55026	TMEM255A	CTGCCTCCCTCTGCTCTGGG	tggaaaggacgaaacaccgCTGCCTCCCTCTGCTCTGGGgtttaagagctatgctggaaacagcatagcaagtt
55026	TMEM255A	GCTGCTGCCTCCCAGAGCAG	tggaaaggacgaaacaccgGCTGCTGCCTCCCAGAGCAGgtttaagagctatgctggaaacagcatagcaagtt
203197	TMEM268	AAAGGAGCGGCTTACTCCAG	tggaaaggacgaaacaccgAAAGGAGCGGCTTACTCCAGgtttaagagctatgctggaaacagcatagcaagtt
203197	TMEM268	GTCTCCCCACTGTAAAGGAG	tggaaaggacgaaacaccgGTCTCCCCACTGTAAAGGAGgtttaagagctatgctggaaacagcatagcaagtt
203197	TMEM268	TAAGCCGCTCCTTTACAGTG	tggaaaggacgaaacaccgTAAGCCGCTCCTTTACAGTGgtttaagagctatgctggaaacagcatagcaagtt
55092	TMEM51	ATCCCTCGCCTCGGGCCCGG	tggaaaggacgaaacaccgATCCCTCGCCTCGGGCCCGGgtttaagagctatgctggaaacagcatagcaagtt
55092	TMEM51	CGAGGGCCGGGAGGGAGGGT	tggaaaggacgaaacaccgCGAGGGCCGGGAGGGAGGGTgtttaagagctatgctggaaacagcatagcaagtt
55092	TMEM51	GCGGTGCTTCTCCGGGCTGG	tggaaaggacgaaacaccgGCGGTGCTTCTCCGGGCTGGgtttaagagctatgctggaaacagcatagcaagtt
7128	TNFAIP3	AGTCACGTGACTCTCTGGGT	tggaaaggacgaaacaccgAGTCACGTGACTCTCTGGGTgtttaagagctatgctggaaacagcatagcaagtt
7128	TNFAIP3	CCAAAGTCACGTGACTCTCT	tggaaaggacgaaacaccgCCAAAGTCACGTGACTCTCTgtttaagagctatgctggaaacagcatagcaagtt
7128	TNFAIP3	TCGCCCCCTGCGCCCTCTGG	tggaaaggacgaaacaccgTCGCCCCCTGCGCCCTCTGGgtttaagagctatgctggaaacagcatagcaagtt
7130	TNFAIP6	ATAATTGTGTAACTCTACAG	tggaaaggacgaaacaccgATAATTGTGTAACTCTACAGgtttaagagctatgctggaaacagcatagcaagtt
7130	TNFAIP6	ATCCTCTGACTCATTTGCAT	tggaaaggacgaaacaccgATCCTCTGACTCATTTGCATgtttaagagctatgctggaaacagcatagcaagtt
7130	TNFAIP6	TGCCAATGCAAATGAGTCAG	tggaaaggacgaaacaccgTGCCAATGCAAATGAGTCAGgtttaagagctatgctggaaacagcatagcaagtt
8797	TNFRSF10A	CAGCTTCTGTTCCTCAACCA	tggaaaggacgaaacaccgCAGCTTCTGTTCCTCAACCAgtttaagagctatgctggaaacagcatagcaagtt
8797	TNFRSF10A	GAAGCTGAGAGCGGCAAGGG	tggaaaggacgaaacaccgGAAGCTGAGAGCGGCAAGGGgtttaagagctatgctggaaacagcatagcaagtt
8797	TNFRSF10A	TGAGGAACAGAAGCTGAGAG	tggaaaggacgaaacaccgTGAGGAACAGAAGCTGAGAGgtttaagagctatgctggaaacagcatagcaagtt
8743	TNFSF10	CCTGGGCAGTAGGAAAGGGG	tggaaaggacgaaacaccgCCTGGGCAGTAGGAAAGGGGgtttaagagctatgctggaaacagcatagcaagtt
8743	TNFSF10	GCAGGTTCAATAGATGTGGG	tggaaaggacgaaacaccgGCAGGTTCAATAGATGTGGGgtttaagagctatgctggaaacagcatagcaagtt
8743	TNFSF10	GTTGCAGGTTCAATAGATGT	tggaaaggacgaaacaccgGTTGCAGGTTCAATAGATGTgtttaagagctatgctggaaacagcatagcaagtt
10673	TNFSF13B	ATATGGATGACTCCACAGAA	tggaaaggacgaaacaccgATATGGATGACTCCACAGAAgtttaagagctatgctggaaacagcatagcaagtt
10673	TNFSF13B	GCGTGACTGCTCCCTTTCTG	tggaaaggacgaaacaccgGCGTGACTGCTCCCTTTCTGgtttaagagctatgctggaaacagcatagcaagtt
10673	TNFSF13B	TATGGATGACTCCACAGAAA	tggaaaggacgaaacaccgTATGGATGACTCCACAGAAAgtttaagagctatgctggaaacagcatagcaagtt
27348	TOR1B	AGACCCGCCCACTCCCTTGG	tggaaaggacgaaacaccgAGACCCGCCCACTCCCTTGGgtttaagagctatgctggaaacagcatagcaagtt
27348	TOR1B	CAGACCCGCCCACTCCCTTG	tggaaaggacgaaacaccgCAGACCCGCCCACTCCCTTGgtttaagagctatgctggaaacagcatagcaagtt
27348	TOR1B	CGGACCACTCCCAAGAACGA	tggaaaggacgaaacaccgCGGACCACTCCCAAGAACGAgtttaagagctatgctggaaacagcatagcaagtt
9881	TRANK1	CACTCTGCCTGGTTTCCTGG	tggaaaggacgaaacaccgCACTCTGCCTGGTTTCCTGGgtttaagagctatgctggaaacagcatagcaagtt
9881	TRANK1	CCTGGTTTCCTGGTGGTGAG	tggaaaggacgaaacaccgCCTGGTTTCCTGGTGGTGAGgtttaagagctatgctggaaacagcatagcaagtt
9881	TRANK1	TGGCAACACCTCTCACCACC	tggaaaggacgaaacaccgTGGCAACACCTCTCACCACCgtttaagagctatgctggaaacagcatagcaagtt
11277	TREX1	ACCCACTCCCCTGCTCCCGG	tggaaaggacgaaacaccgACCCACTCCCCTGCTCCCGGgtttaagagctatgctggaaacagcatagcaagtt
11277	TREX1	CTGCTCCCGGGGGACCCCAG	tggaaaggacgaaacaccgCTGCTCCCGGGGGACCCCAGgtttaagagctatgctggaaacagcatagcaagtt
11277	TREX1	TGGATCTTGGAAGGCCTCTG	tggaaaggacgaaacaccgTGGATCTTGGAAGGCCTCTGgtttaagagctatgctggaaacagcatagcaagtt
9830	TRIM14	GCTGGTCGGAGGATGCTCCG	tggaaaggacgaaacaccgGCTGGTCGGAGGATGCTCCGgtttaagagctatgctggaaacagcatagcaagtt
9830	TRIM14	GGAGCATCCTCCGACCAGCA	tggaaaggacgaaacaccgGGAGCATCCTCCGACCAGCAgtttaagagctatgctggaaacagcatagcaagtt
9830	TRIM14	GGGAGCACCCTGCTGGTCGG	tggaaaggacgaaacaccgGGGAGCACCCTGCTGGTCGGgtttaagagctatgctggaaacagcatagcaagtt
6737	TRIM21	AAAGGGTGTGTGGAGAAATG	tggaaaggacgaaacaccgAAAGGGTGTGTGGAGAAATGgtttaagagctatgctggaaacagcatagcaagtt
6737	TRIM21	CAGAGCCTTGAAAGGGTGTG	tggaaaggacgaaacaccgCAGAGCCTTGAAAGGGTGTGgtttaagagctatgctggaaacagcatagcaagtt
6737	TRIM21	GAGAAGTCAGAGTTGAGCTG	tggaaaggacgaaacaccgGAGAAGTCAGAGTTGAGCTGgtttaagagctatgctggaaacagcatagcaagtt
10346	TRIM22	CCACAAATGAGTTTCCCCAC	tggaaaggacgaaacaccgCCACAAATGAGTTTCCCCACgtttaagagctatgctggaaacagcatagcaagtt
10346	TRIM22	GTTTCTCACTCAGCTCCTGT	tggaaaggacgaaacaccgGTTTCTCACTCAGCTCCTGTgtttaagagctatgctggaaacagcatagcaagtt
10346	TRIM22	TTTCTCACTCAGCTCCTGTG	tggaaaggacgaaacaccgTTTCTCACTCAGCTCCTGTGgtttaagagctatgctggaaacagcatagcaagtt
7706	TRIM25	AGTCGCCCATGAGCTGGCGA	tggaaaggacgaaacaccgAGTCGCCCATGAGCTGGCGAgtttaagagctatgctggaaacagcatagcaagtt
7706	TRIM25	GAGGTACTCCCGGGAGCCTG	tggaaaggacgaaacaccgGAGGTACTCCCGGGAGCCTGgtttaagagctatgctggaaacagcatagcaagtt
7706	TRIM25	GCTCCCGGGAGTACCTCGCG	tggaaaggacgaaacaccgGCTCCCGGGAGTACCTCGCGgtttaagagctatgctggaaacagcatagcaagtt
11074	TRIM31	ACTTTCCAGATGCTCTACCA	tggaaaggacgaaacaccgACTTTCCAGATGCTCTACCAgtttaagagctatgctggaaacagcatagcaagtt
11074	TRIM31	CCTAGAAACAGTATCCACAG	tggaaaggacgaaacaccgCCTAGAAACAGTATCCACAGgtttaagagctatgctggaaacagcatagcaagtt
11074	TRIM31	TCAAGCCTTGGTAGAGCATC	tggaaaggacgaaacaccgTCAAGCCTTGGTAGAGCATCgtttaagagctatgctggaaacagcatagcaagtt
53840	TRIM34	GAAAAGGGGAAGGAGCGTCT	tggaaaggacgaaacaccgGAAAAGGGGAAGGAGCGTCTgtttaagagctatgctggaaacagcatagcaagtt
53840	TRIM34	GGCTGTCAGGAAGAGAAAAG	tggaaaggacgaaacaccgGGCTGTCAGGAAGAGAAAAGgtttaagagctatgctggaaacagcatagcaagtt
53840	TRIM34	GGGGCTGTCAGGAAGAGAAA	tggaaaggacgaaacaccgGGGGCTGTCAGGAAGAGAAAgtttaagagctatgctggaaacagcatagcaagtt
10475	TRIM38	CCGCCTCTCCGGTAAAGGAG	tggaaaggacgaaacaccgCCGCCTCTCCGGTAAAGGAGgtttaagagctatgctggaaacagcatagcaagtt
10475	TRIM38	TCCGCCTCTCCGGTAAAGGA	tggaaaggacgaaacaccgTCCGCCTCTCCGGTAAAGGAgtttaagagctatgctggaaacagcatagcaagtt
10475	TRIM38	TTCCCCCTCCTTTACCGGAG	tggaaaggacgaaacaccgTTCCCCCTCCTTTACCGGAGgtttaagagctatgctggaaacagcatagcaagtt
85363	TRIM5	CCTACGTGGAGAAATGCCAT	tggaaaggacgaaacaccgCCTACGTGGAGAAATGCCATgtttaagagctatgctggaaacagcatagcaagtt
85363	TRIM5	CTGTGAACAGCACAGCTACA	tggaaaggacgaaacaccgCTGTGAACAGCACAGCTACAgtttaagagctatgctggaaacagcatagcaagtt
85363	TRIM5	GGGACTCACCAGGCCCTACG	tggaaaggacgaaacaccgGGGACTCACCAGGCCCTACGgtttaagagctatgctggaaacagcatagcaagtt
81844	TRIM56	AGCCTGCCAGCTGCCTGCCG	tggaaaggacgaaacaccgAGCCTGCCAGCTGCCTGCCGgtttaagagctatgctggaaacagcatagcaagtt
81844	TRIM56	GGCCCCGTCCTCTCCCGCCA	tggaaaggacgaaacaccgGGCCCCGTCCTCTCCCGCCAgtttaagagctatgctggaaacagcatagcaagtt
81844	TRIM56	TCCCGCCAAGGCCCCCACCC	tggaaaggacgaaacaccgTCCCGCCAAGGCCCCCACCCgtttaagagctatgctggaaacagcatagcaagtt
140691	TRIM69	GCAAACTCCCGGAACTGGAT	tggaaaggacgaaacaccgGCAAACTCCCGGAACTGGATgtttaagagctatgctggaaacagcatagcaagtt
140691	TRIM69	GCGCCCACAGAGCAGAGCCA	tggaaaggacgaaacaccgGCGCCCACAGAGCAGAGCCAgtttaagagctatgctggaaacagcatagcaagtt
140691	TRIM69	GTGACCTTGGCTCTGCTCTG	tggaaaggacgaaacaccgGTGACCTTGGCTCTGCTCTGgtttaagagctatgctggaaacagcatagcaagtt
10628	TXNIP	AATGGGAGGGATGTGCACGA	tggaaaggacgaaacaccgAATGGGAGGGATGTGCACGAgtttaagagctatgctggaaacagcatagcaagtt
10628	TXNIP	GGACCGGGCAGCCAATGGGA	tggaaaggacgaaacaccgGGACCGGGCAGCCAATGGGAgtttaagagctatgctggaaacagcatagcaagtt
10628	TXNIP	GGTCGGGCTCCTGGTAAACA	tggaaaggacgaaacaccgGGTCGGGCTCCTGGTAAACAgtttaagagctatgctggaaacagcatagcaagtt
1890	TYMP	CGGAAGTTCCGCGTGTCCGG	tggaaaggacgaaacaccgCGGAAGTTCCGCGTGTCCGGgtttaagagctatgctggaaacagcatagcaagtt
1890	TYMP	CGGCGTGCAAGGCTTCCCGG	tggaaaggacgaaacaccgCGGCGTGCAAGGCTTCCCGGgtttaagagctatgctggaaacagcatagcaagtt
1890	TYMP	GCGGAACTTCCGGGCCGTCG	tggaaaggacgaaacaccgGCGGAACTTCCGGGCCGTCGgtttaagagctatgctggaaacagcatagcaagtt
7318	UBA7	CCATTCAGGGTCTAAAACCT	tggaaaggacgaaacaccgCCATTCAGGGTCTAAAACCTgtttaagagctatgctggaaacagcatagcaagtt
7318	UBA7	GTCTCTGAGTGTCAGACCTG	tggaaaggacgaaacaccgGTCTCTGAGTGTCAGACCTGgtttaagagctatgctggaaacagcatagcaagtt
7318	UBA7	TGAGTTCCAGGACTCTCAAG	tggaaaggacgaaacaccgTGAGTTCCAGGACTCTCAAGgtttaagagctatgctggaaacagcatagcaagtt
9246	UBE2L6	ACGCAGCGACGGCTGGAGGA	tggaaaggacgaaacaccgACGCAGCGACGGCTGGAGGAgtttaagagctatgctggaaacagcatagcaagtt
9246	UBE2L6	CGGGGAGGCCCACGCAGCGA	tggaaaggacgaaacaccgCGGGGAGGCCCACGCAGCGAgtttaagagctatgctggaaacagcatagcaagtt
9246	UBE2L6	GCCCACGCAGCGACGGCTGG	tggaaaggacgaaacaccgGCCCACGCAGCGACGGCTGGgtttaagagctatgctggaaacagcatagcaagtt
54986	ULK4	ATGGACGAATCCAAACCTGG	tggaaaggacgaaacaccgATGGACGAATCCAAACCTGGgtttaagagctatgctggaaacagcatagcaagtt
54986	ULK4	ATTCGTCCATACGGTTTCCA	tggaaaggacgaaacaccgATTCGTCCATACGGTTTCCAgtttaagagctatgctggaaacagcatagcaagtt
54986	ULK4	GAAGCCGACCAGCCTTACGG	tggaaaggacgaaacaccgGAAGCCGACCAGCCTTACGGgtttaagagctatgctggaaacagcatagcaagtt
81622	UNC93B1	ACACACACGTGTCCTGGAGG	tggaaaggacgaaacaccgACACACACGTGTCCTGGAGGgtttaagagctatgctggaaacagcatagcaagtt
81622	UNC93B1	CACACGTGTCCTGGAGGAGG	tggaaaggacgaaacaccgCACACGTGTCCTGGAGGAGGgtttaagagctatgctggaaacagcatagcaagtt
81622	UNC93B1	TACACACACACGTGTCCTGG	tggaaaggacgaaacaccgTACACACACACGTGTCCTGGgtttaagagctatgctggaaacagcatagcaagtt
151531	UPP2	AGCAACACATCATTTCCTCC	tggaaaggacgaaacaccgAGCAACACATCATTTCCTCCgtttaagagctatgctggaaacagcatagcaagtt
151531	UPP2	CACATCATTTCCTCCCGGCG	tggaaaggacgaaacaccgCACATCATTTCCTCCCGGCGgtttaagagctatgctggaaacagcatagcaagtt
151531	UPP2	CCGCCTCCTCTCTCCCCTCC	tggaaaggacgaaacaccgCCGCCTCCTCTCTCCCCTCCgtttaagagctatgctggaaacagcatagcaagtt
11274	USP18	AGTGGAAAACGAAAGCTGGG	tggaaaggacgaaacaccgAGTGGAAAACGAAAGCTGGGgtttaagagctatgctggaaacagcatagcaagtt
11274	USP18	ATGGAAAGCGAAACTTACAG	tggaaaggacgaaacaccgATGGAAAGCGAAACTTACAGgtttaagagctatgctggaaacagcatagcaagtt
11274	USP18	TGGAAAACGAAAGCTGGGCG	tggaaaggacgaaacaccgTGGAAAACGAAAGCTGGGCGgtttaagagctatgctggaaacagcatagcaagtt
10791	VAMP5	CAAGTCAAATCGAAAGCGAT	tggaaaggacgaaacaccgCAAGTCAAATCGAAAGCGATgtttaagagctatgctggaaacagcatagcaagtt
10791	VAMP5	GGGTCCGACTCTACGGACCC	tggaaaggacgaaacaccgGGGTCCGACTCTACGGACCCgtttaagagctatgctggaaacagcatagcaagtt
10791	VAMP5	TCTACGGACCCAGGTCGCTG	tggaaaggacgaaacaccgTCTACGGACCCAGGTCGCTGgtttaagagctatgctggaaacagcatagcaagtt
7424	VEGFC	GCTTCCGAGGGAGAGTGAGA	tggaaaggacgaaacaccgGCTTCCGAGGGAGAGTGAGAgtttaagagctatgctggaaacagcatagcaagtt
7424	VEGFC	GGCCGCCGGGGAGGAGGCGA	tggaaaggacgaaacaccgGGCCGCCGGGGAGGAGGCGAgtttaagagctatgctggaaacagcatagcaagtt
7424	VEGFC	TTCCCTCGCCTCCTCCCCGG	tggaaaggacgaaacaccgTTCCCTCGCCTCCTCCCCGGgtttaagagctatgctggaaacagcatagcaagtt
81671	VMP1	AGCCTAACTGAAATCCCGCG	tggaaaggacgaaacaccgAGCCTAACTGAAATCCCGCGgtttaagagctatgctggaaacagcatagcaagtt
81671	VMP1	CGAGCTCGCCGAAAGGAGGG	tggaaaggacgaaacaccgCGAGCTCGCCGAAAGGAGGGgtttaagagctatgctggaaacagcatagcaagtt
81671	VMP1	GCGAGCTCGGTTGATCCTCG	tggaaaggacgaaacaccgGCGAGCTCGGTTGATCCTCGgtttaagagctatgctggaaacagcatagcaagtt
7453	WARS	ACCCTTAGCTGAATGCAGGG	tggaaaggacgaaacaccgACCCTTAGCTGAATGCAGGGgtttaagagctatgctggaaacagcatagcaagtt
7453	WARS	CCCTTAGCTGAATGCAGGGT	tggaaaggacgaaacaccgCCCTTAGCTGAATGCAGGGTgtttaagagctatgctggaaacagcatagcaagtt
7453	WARS	TCAAGTGTTTCTGAGAATCT	tggaaaggacgaaacaccgTCAAGTGTTTCTGAGAATCTgtttaagagctatgctggaaacagcatagcaagtt
123720	WHAMM	CCGGAGGTGGGGCTTACAAG	tggaaaggacgaaacaccgCCGGAGGTGGGGCTTACAAGgtttaagagctatgctggaaacagcatagcaagtt
123720	WHAMM	GGGCTTACAAGAGGCATTCG	tggaaaggacgaaacaccgGGGCTTACAAGAGGCATTCGgtttaagagctatgctggaaacagcatagcaagtt
123720	WHAMM	TTGGTTGGGTGATAGACGAG	tggaaaggacgaaacaccgTTGGTTGGGTGATAGACGAGgtttaagagctatgctggaaacagcatagcaagtt
54739	XAF1	CAAGAAGCCCCTTTACAGCA	tggaaaggacgaaacaccgCAAGAAGCCCCTTTACAGCAgtttaagagctatgctggaaacagcatagcaagtt
54739	XAF1	GGTCCAGCCTCAGGAATCAA	tggaaaggacgaaacaccgGGTCCAGCCTCAGGAATCAAgtttaagagctatgctggaaacagcatagcaagtt
54739	XAF1	GTCCAGCCTCAGGAATCAAG	tggaaaggacgaaacaccgGTCCAGCCTCAGGAATCAAGgtttaagagctatgctggaaacagcatagcaagtt
56252	YLPM1	AACCACCGAGAGGAGAACAA	tggaaaggacgaaacaccgAACCACCGAGAGGAGAACAAgtttaagagctatgctggaaacagcatagcaagtt
56252	YLPM1	AGAACAAAGGCGAGATAGAG	tggaaaggacgaaacaccgAGAACAAAGGCGAGATAGAGgtttaagagctatgctggaaacagcatagcaagtt
56252	YLPM1	TCTGCGCAGTAACCACCGAG	tggaaaggacgaaacaccgTCTGCGCAGTAACCACCGAGgtttaagagctatgctggaaacagcatagcaagtt
81030	ZBP1	AAATAGATGCCTAGCCAGGC	tggaaaggacgaaacaccgAAATAGATGCCTAGCCAGGCgtttaagagctatgctggaaacagcatagcaagtt
81030	ZBP1	CGAATCTGGCCGGCCTGGCT	tggaaaggacgaaacaccgCGAATCTGGCCGGCCTGGCTgtttaagagctatgctggaaacagcatagcaagtt
81030	ZBP1	CTCCTGAAACCGAATCTGGC	tggaaaggacgaaacaccgCTCCTGAAACCGAATCTGGCgtttaagagctatgctggaaacagcatagcaagtt
56829	ZC3HAV1	ACCAACAGAGGCAGAGCGCA	tggaaaggacgaaacaccgACCAACAGAGGCAGAGCGCAgtttaagagctatgctggaaacagcatagcaagtt
56829	ZC3HAV1	CTCGCAGGAAGCGCTCGCTA	tggaaaggacgaaacaccgCTCGCAGGAAGCGCTCGCTAgtttaagagctatgctggaaacagcatagcaagtt
56829	ZC3HAV1	GCTCTTTCCGGGAATGGGTG	tggaaaggacgaaacaccgGCTCTTTCCGGGAATGGGTGgtttaagagctatgctggaaacagcatagcaagtt
54877	ZCCHC2	AGCCACGCCCAACTGCTGGC	tggaaaggacgaaacaccgAGCCACGCCCAACTGCTGGCgtttaagagctatgctggaaacagcatagcaagtt
54877	ZCCHC2	CAATCAGCACCGCGAATCGA	tggaaaggacgaaacaccgCAATCAGCACCGCGAATCGAgtttaagagctatgctggaaacagcatagcaagtt
54877	ZCCHC2	GAGAAAGGCGGCCCCCCAGG	tggaaaggacgaaacaccgGAGAAAGGCGGCCCCCCAGGgtttaagagctatgctggaaacagcatagcaagtt
57169	ZNFX1	AGACCCTGGGCGGAGCCGGG	tggaaaggacgaaacaccgAGACCCTGGGCGGAGCCGGGgtttaagagctatgctggaaacagcatagcaagtt
57169	ZNFX1	CGTTCCCCGCAGACCCTGGG	tggaaaggacgaaacaccgCGTTCCCCGCAGACCCTGGGgtttaagagctatgctggaaacagcatagcaagtt
57169	ZNFX1	GGGCGGCCCAGAGGAGGAGA	tggaaaggacgaaacaccgGGGCGGCCCAGAGGAGGAGAgtttaagagctatgctggaaacagcatagcaagtt
N/A	CONTROL1	TGCCCACTTAGCAACACTCT	tggaaaggacgaaacaccgTGCCCACTTAGCAACACTCTgtttaagagctatgctggaaacagcatagcaagtt
N/A	CONTROL2	ATACGAGGCGCTTTTCTTTG	tggaaaggacgaaacaccgATACGAGGCGCTTTTCTTTGgtttaagagctatgctggaaacagcatagcaagtt
N/A	CONTROL3	GTTTTCAGTTGCCCAACAGC	tggaaaggacgaaacaccgGTTTTCAGTTGCCCAACAGCgtttaagagctatgctggaaacagcatagcaagtt
N/A	CONTROL4	GGCCGTCGTATTCCCCCAAG	tggaaaggacgaaacaccgGGCCGTCGTATTCCCCCAAGgtttaagagctatgctggaaacagcatagcaagtt
N/A	CONTROL5	CAAACAGTCTAAGGCGACGA	tggaaaggacgaaacaccgCAAACAGTCTAAGGCGACGAgtttaagagctatgctggaaacagcatagcaagtt
N/A	CONTROL6	CTGAGTGAAAAATAAAAGTT	tggaaaggacgaaacaccgCTGAGTGAAAAATAAAAGTTgtttaagagctatgctggaaacagcatagcaagtt
N/A	CONTROL7	TAAATTCAGACCACAGCTAA	tggaaaggacgaaacaccgTAAATTCAGACCACAGCTAAgtttaagagctatgctggaaacagcatagcaagtt
N/A	CONTROL8	CGCTAGGTCCGGTAAGTGCG	tggaaaggacgaaacaccgCGCTAGGTCCGGTAAGTGCGgtttaagagctatgctggaaacagcatagcaagtt
N/A	CONTROL9	CGTGTAAAAATACCTTTCTA	tggaaaggacgaaacaccgCGTGTAAAAATACCTTTCTAgtttaagagctatgctggaaacagcatagcaagtt
N/A	CONTROL10	TTAACTCGAACGCTCGAAAG	tggaaaggacgaaacaccgTTAACTCGAACGCTCGAAAGgtttaagagctatgctggaaacagcatagcaagtt
N/A	CONTROL11	TAAGATCCGCGGGTGGCAAC	tggaaaggacgaaacaccgTAAGATCCGCGGGTGGCAACgtttaagagctatgctggaaacagcatagcaagtt
N/A	CONTROL12	GCCTGCCCTAAACCCCGGAA	tggaaaggacgaaacaccgGCCTGCCCTAAACCCCGGAAgtttaagagctatgctggaaacagcatagcaagtt
N/A	CONTROL13	CCATTCTCAACCGGTCCAAT	tggaaaggacgaaacaccgCCATTCTCAACCGGTCCAATgtttaagagctatgctggaaacagcatagcaagtt
N/A	CONTROL14	CATTGTTGAGCGGGCGCGCT	tggaaaggacgaaacaccgCATTGTTGAGCGGGCGCGCTgtttaagagctatgctggaaacagcatagcaagtt
N/A	CONTROL15	GCTCGCAAGTATTTAAGGAC	tggaaaggacgaaacaccgGCTCGCAAGTATTTAAGGACgtttaagagctatgctggaaacagcatagcaagtt
N/A	CONTROL16	GATTCATACTAAACACTCTA	tggaaaggacgaaacaccgGATTCATACTAAACACTCTAgtttaagagctatgctggaaacagcatagcaagtt
N/A	CONTROL17	CGGGTCTCCAAAGATCGCTT	tggaaaggacgaaacaccgCGGGTCTCCAAAGATCGCTTgtttaagagctatgctggaaacagcatagcaagtt
N/A	CONTROL18	CACTGCAGTATTCGTGGCCT	tggaaaggacgaaacaccgCACTGCAGTATTCGTGGCCTgtttaagagctatgctggaaacagcatagcaagtt
N/A	CONTROL19	ACATAGTCGACGGCTCGATT	tggaaaggacgaaacaccgACATAGTCGACGGCTCGATTgtttaagagctatgctggaaacagcatagcaagtt
N/A	CONTROL20	TAATCACATTGCTTAACCGG	tggaaaggacgaaacaccgTAATCACATTGCTTAACCGGgtttaagagctatgctggaaacagcatagcaagtt
N/A	CONTROL21	TTCCACGGTAAAATCGGTCA	tggaaaggacgaaacaccgTTCCACGGTAAAATCGGTCAgtttaagagctatgctggaaacagcatagcaagtt
N/A	CONTROL22	TAATCACATTGCTTAACCGG	tggaaaggacgaaacaccgTAATCACATTGCTTAACCGGgtttaagagctatgctggaaacagcatagcaagtt
N/A	CONTROL23	CGAGCAAAGATTGTTGGATA	tggaaaggacgaaacaccgCGAGCAAAGATTGTTGGATAgtttaagagctatgctggaaacagcatagcaagtt
N/A	CONTROL24	TTGGATATTAATTAGACATG	tggaaaggacgaaacaccgTTGGATATTAATTAGACATGgtttaagagctatgctggaaacagcatagcaagtt
N/A	CONTROL25	AGTTCTGTTCGATAGATGCC	tggaaaggacgaaacaccgAGTTCTGTTCGATAGATGCCgtttaagagctatgctggaaacagcatagcaagtt
