# Supplementary material for: Inducible CRISPR activation screen for interferon-stimulated genes identifies OAS1 as a SARS-CoV-2 restriction factor
Source: PLoS Pathog. 2022 Apr 14;18(4):e1010464. doi: 10.1371/journal.ppat.1010464 (PMC9041830; doi:10.1371/journal.ppat.1010464)
Supplement: S6 Table — (XLSX) [file ppat.1010464.s012.xlsx]

## Sheet: CRISPRa
	24hpi		72hpi
	A549-SunTag-ACE2	A549-STAT1ko-SunTag-ACE2	A549-SunTag-ACE2	A549-STAT1ko-SunTag-ACE2
CD74	0.03266	0.04379	0.007135	0.06123
LY6E	0.001867	0.01436	0.003303	0.02518
OAS1	0.04363	0.05311	0.01966	0.06286
CTSS	0.07657	0.06311	0.002015	0.05362
TRIM25	0.04222	0.8374	0.7464	0.6497
ERLIN1	0.299	0.9099	0.0478	0.2121
ADPRHL2	0.3321	0.9984	0.587252	0.105174
GBP1	0.9346	0.9652	0.2252	0.2818
NTG1	0.858	0.8569	0.8583	0.2226
NTG2	0.9681	0.7816	0.3597	0.5332

## Sheet: cDNA ORFs
	A549-ACE2	A549-STAT1ko-ACE2
ADPRHL2	0.0132444	0.010702
CD74	0.00789497	0.0195215
CTSS	0.0121026	0.0261118
LY6E	0.030857	0.0388333
TRIM25	0.0155987	0.0371107
OAS1p46	0.00333059	0.00764691
OAS1p42	0.0136896	0.0430948
OAS1p46-inactive	0.817694	0.888087
OAS2	0.23298	0.482993
OAS3	0.0479089	0.0830057
OASL	0.246479	0.960245
fLUC	0.443241	0.0968988

## Sheet: SARS-CoV-2 growth curves
CRISPRa gRNA	hpi	p-value
OAS1	24	0.18
OAS1	48	0.045
OAS1	72	0.007
OAS1	96	0.00098
NTG	24	1
NTG	48	0.78
NTG	72	0.47
NTG	96	0.94
